# Supplementary material for: Guinea Pig Sperm Morphology and Fertility under Different Photoperiod
Source: Animals (Basel). 2023 Jul 9;13(14):2249. doi: 10.3390/ani13142249 (PMC10376535; doi:10.3390/ani13142249)
Supplement: Supplementary file 1 [file animals-13-02249-s001.zip]

Archive with 1 entries (1 files):
- morphometric analysis data.xlsx
