# Supplementary material for: Guinea Pig Sperm Morphology and Fertility under Different Photoperiod
Source: Animals (Basel). 2023 Jul 9;13(14):2249. doi: 10.3390/ani13142249 (PMC10376535; doi:10.3390/ani13142249)
Supplement: Supplementary file 1 [file animals-13-02249-s001.zip › morphometric analysis data.xlsx]

## Sheet: S1 Morphometric Analysis Means
Treatment	N°	ID	Core length (µm)	Core width (µm)	Core perimeter (µm)	Core area (µm2)	Acrosome perimeter (µm)	Acrosome area (µm2)	Midpiece length (µm)	Midpiece width (µm)	Tail length (µm)	Head length (µm)	t1 (%)	t2 (%)	t3 (%)	t4 (%)	anormal (%)
0	1	6	8.15373	7.23245	25.7809	47.7382	32.5134	71.96	11.2978	0.657105	91.3537	12.0414	88.5906	4.86577	1.67785	4.86577	0.838926
0	2	7	8.03819	7.37883	25.8484	48.2046	33.606	76.5472	11.4	0.616333	90.0543	12.2418	34.8243	21.0863	26.5176	17.5719	8.94569
0	3	8	8.65833	7.40286	27.0355	52.4304	35.2651	86.8428	11.5702	0.604702	81.1296	12.7443	83.0571	0.92081	3.68324	12.3389	0
0	4	9	8.35858	6.99819	25.6437	46.9776	33.6412	77.8306	11.4684	0.557139	92.8888	12.1965	51.8779	3.99061	9.62441	34.507	0.469484
0	5	10	8.16438	7.62476	26.5066	50.4071	33.1503	75.0593	11.654	0.714754	91.1944	11.8653	67.5889	4.47958	11.3307	16.6008	0.395257
0	6	11	8.10786	7.41039	26.0313	48.5093	35.602	88.0996	10.498	0.703605	87.0053	12.5247	47.3684	8.27068	18.0451	26.3158	0.37594
1	1	1	8.27856	7.32894	26.2136	49.1909	33.3892	77.6486	10.3819	0.642268	90.5014	12.0254	65.7407	5.18519	9.81481	19.2593	2.77778
1	2	2	7.98037	7.21068	25.7777	47.1765	32.0285	69.8498	11.3445	0.818562	87.7678		52.506	22.673	12.1718	12.6492	3.10263
1	3	3	8.45549	7.39147	26.5181	50.5005	33.4726	77.5121	11.2032	0.669668	88.6822	12.1971	36.7542	6.68258	17.1838	39.3795	1.19332
1	4	4	8.01214	7.56766	26.408	49.9049	36.9518	94.454	11.188	0.676608	90.6694	12.8371	38.3721	12.7907	6.20155	42.6357	0.387597
1	5	5	8.31727	7.55185	26.7843	51.6976	37.8391	98.416	10.4954	0.654758	91.0992	12.848	44.9631	10.3194	14.4963	30.2211	0.737101
2	1	12	8.3295	7.38114	26.5723	50.8539	33.1052	75.1311	9.5726	0.56586	88.1122	12.2684	63.5417	10.7639	6.94444	18.75	0.347222
2	2	13	8.18455	7.09051	25.7542	47.4322	31.3998	67.6765	11.5851	0.725371	81.8357	11.7398	51.5228	14.9746	13.9594	19.5431	0.761421
2	3	14	8.15421	7.41214	26.2363	49.5797	34.294	81.3284	11.1676	0.623435	92.0622	12.088	48.3631	25.4464	12.6488	13.5417	3.27381
2	4	15	8.36743	7.42749	26.6357	50.8726	34.4669	81.6701	11.0052	0.594672	90.7926	12.4217	14.8789	67.128	8.99654	8.99654	1.7301
2	5	16	8.28722	7.51959	26.9512	51.7881	34.2683	80.8578	11.2922	0.708681	83.8749	12.6413	16.0665	12.4654	5.81717	65.651	1.38504

## Sheet: S2 Morphometric Analysis Data
N°	Treatment	Subject	spermatozoa/subject	type	Image	N°/image	Core length (µm)	Core width (µm)	Core perimeter (µm)	Core area (µm2)	Acrosome perimeter (µm)	Acrosome area (µm2)	Midpiece length (µm)	Midpiece width (µm)	Tail length (µm)	Head length (µm)	Ellipticity	Rugosity	Elongation	Regularity
1	0	1	1	t1	2652	1	8.27841	7.16222	25.4325	46.3831	32.3702	74.5106	11.6602	0.565793	89.8413	12.0921	1.15584	0.901137	0.0722892	1.00398
2	0	1	2	t1	2652	2	8.56403	7.43254	26.6577	51.3839	34.7699	84.0451	11.2993	0.657722		12.5102	1.15223	0.908641	0.070733	0.972922
3	0	1	3	t1	2652	3	7.82772	7.27251	25.0605	45.4141	31.0267	63.1246	10.8667	0.595592		11.627	1.07634	0.908704	0.0367681	0.984506
4	0	1	4	t1	2652	4	7.90854	6.88883	24.8931	43.9952	33.3455	78.5511	11.7428	0.657722	91.8252	12.6532	1.14802	0.892187	0.0689115	0.972582
5	0	1	5	t2	2652	5	8.01935	7.2933	25.4644	46.8849	31.2392	65.4001	9.70316	0.670747		11.7233	1.09955	0.908604	0.0474151	0.97976
6	0	1	6	t1	2653	1	8.13557	7.00651	25.6279	46.9455	31.3949	66.9575	11.7115	0.657722		12.162	1.16114	0.898209	0.0745642	0.953642
7	0	1	7	t2	2653	2	8.03659	7.27013	25.3874	46.3139	30.5908	62.9257	11.6693	0.677166	92.2388	12.368	1.10543	0.902995	0.0500737	0.990815
8	0	1	8	t2	2653	3	8.0881	6.84347	25.5322	46.7205	33.0411	75.1249	11.4016	0.708388		11.9647	1.18187	0.900623	0.0833561	0.930475
9	0	1	9	t2	2654	1	8.26586	7.55951	26.6258	50.761	34.5877	80.9823	11.825	0.708388	90.0311	12.1199	1.09344	0.899779	0.0446343	0.96681
10	0	1	10	t1	2654	2	8.6149	7.49745	26.9208	51.6695	30.4312	59.0409	11.3628	0.749918	91.7939		1.14904	0.895919	0.0693535	0.981792
11	0	1	11	t1	2654	3	8.39465	7.04039	26.1541	48.6326	33.1314	70.0203	12.0515	0.526177		11.0136	1.19236	0.893426	0.0877396	0.954468
12	0	1	12	t3	2654	4	7.54863	7.13378	24.6977	44.0644	28.8769	54.3689	11.405	0.670747		11.8846	1.05815	0.907785	0.0282548	0.95982
13	0	1	13	t1	2655	1	8.26115	7.12589	25.9681	48.3212	33.4848	78.6549	10.9977	0.595592		11.6463	1.15931	0.900468	0.0737803	0.956824
14	0	1	14	t1	2655	2	8.15681	7.23613	25.3874	46.4956	32.4363	72.0708	11.1052	0.749918		11.5789	1.12723	0.906537	0.0598115	0.997022
15	0	1	15	t1	2655	3	8.2344	7.17429	25.3874	46.3658	32.2877	70.176	11.3757	0.588284		12.1381	1.14776	0.904007	0.0687994	1.0007
16	0	1	16	t4	2655	4	8.00153	7.32467	25.8591	47.8972			11.1762	0.595592	92.3918		1.09241	0.900107	0.0441636	0.961038
17	0	1	17	t1	2655	5	8.44603	7.58864	26.5939	50.5534	33.8623	78.0233	11.2232	0.588284		12.2403	1.11298	0.89825	0.053471	0.995763
18	0	1	18	t1	2655	6	7.97228	7.21098	25.4193	47.0926	33.8265	79.944	11.5679	0.657722		12.5527	1.10558	0.915872	0.0501407	0.95877
19	0	1	19	t1	2655	7	8.13557	6.97123	25.6279	46.859	31.9062	68.6879	10.9493	0.726477		11.9322	1.16702	0.896554	0.0770738	0.950592
20	0	1	20	t1	2655	8	8.22389	7.56637	26.3308	49.8439	34.0561	80.2036	11.3914	0.800153		11.9734	1.0869	0.903431	0.0416406	0.980489
21	0	1	21	t1	2655	9	8.11427	7.28261	26.372	49.9045	33.6031	76.3881	10.7693	0.651111		12.6067	1.1142	0.9017	0.0540145	0.930009
22	0	1	22	t1	2656	1	8.1116	7.38525	25.782	47.5425	31.5381	68.61	11.3088	0.595592	93.1788	11.6125	1.09835	0.898789	0.046871	0.989646
23	0	1	23	t3	2656	2	8.0774	7.66634	27.0523	52.154			11.9007	0.623969			1.05362	0.895546	0.0261096	0.932528
24	0	1	24	t1	2657	1	8.7751	7.18574	26.7986	51.2628	33.558	77.1408	11.587	0.542371	87.8266	12.3154	1.22118	0.896992	0.0995787	0.966075
25	0	1	25	t1	2659	1	7.53486	6.97681	24.4666	42.8012	33.4093	79.2951	10.5431	0.749918	93.3994	12.1865	1.07999	0.898503	0.0384552	0.964642
26	0	1	26	t1	2659	2	8.03013	6.65892	24.444	42.507	28.4448	55.087	11.4221	0.708388	91.7663	11.8174	1.20592	0.893976	0.093349	0.987997
27	0	1	27	t1	2659	3	7.96088	7.1186	25.1469	45.1978	33.0186	75.8776	11.5092	0.657722	93.1455	12.1833	1.11832	0.898172	0.0558557	0.984755
28	0	1	28	t2	2659	4	8.31179	7.22716	25.9681	48.2692	33.5167	77.1149	11.8599	0.726477		12.4134	1.15008	0.899501	0.0698007	0.977421
29	0	1	29	t2	2659	5	8.33829	7.67029	26.6032	50.8908	35.1404	85.8793	11.3884	0.726477		13.0305	1.08709	0.90361	0.041728	0.98705
30	0	1	30	t1	2660	1	7.88498	6.942	24.897	44.1077	32.5056	72.6764	12.0771	0.465079	90.1513	12.2686	1.13584	0.89419	0.063599	0.974678
31	0	1	31	t1	2660	2	8.43988	7.02008	26.0319	48.7451	34.6687	83.8201	10.9214	0.595592		12.6993	1.20225	0.903919	0.0918371	0.954634
32	0	1	32	t2	2660	3	8.18223	7.19356	25.8816	47.9751	32.5133	74.0088	11.7222	0.526177	90.7619	11.8747	1.13744	0.899998	0.0643	0.963584
33	0	1	33	t1	2661	1	8.18593	7.16283	25.6279	47.6982	32.0845	73.2993	10.7896	0.767029	90.8415	12.1854	1.14283	0.912611	0.0666568	0.965473
34	0	1	34	t1	2661	2	8.63195	7.36707	26.3175	49.7401	35.1084	85.9571	11.4052	0.565793	91.0003	12.8001	1.17169	0.902455	0.0790601	1.00412
35	0	1	35	t1	2661	3	8.30815	7.30634	26.077	48.6586	31.226	65.5126	11.8799	0.542371		12.3154	1.13712	0.899194	0.064159	0.979793
36	0	1	36	t4	2661	4	8.50065	7.20618	26.4491	50.0862			11.8806	0.670747	89.7218		1.17963	0.899717	0.0824147	0.960571
37	0	1	37	t4	2661	5	7.67029	7.08388	24.6113	43.6231			11.548	0.623969	92.5395		1.08278	0.905016	0.0397452	0.978263
38	0	1	38	t1	2662	1	8.61439	7.36707	26.4172	49.7228	33.821	77.7551	11.8314	0.542371	91.9396	12.194	1.16931	0.895349	0.0780483	1.00243
39	0	1	39	t1	2662	2	8.01935	7.2933	25.8046	47.8107	33.6389	79.2	11.8034	0.670747		12.3921	1.09955	0.902279	0.0474151	0.960789
40	0	1	40	t1	2662	3	8.3071	7.37822	25.5602	46.5302	31.3162	67.0872	11.4034	0.588284	93.6857	12.1253	1.1259	0.894986	0.0592201	1.03456
41	0	1	41	t1	2662	4	7.99558	7.11921	25.0247	45.4833	32.7593	73.4551	11.1893	0.595592		12.1153	1.1231	0.912694	0.0579809	0.982923
42	0	1	42	t1	2662	5	7.65504	6.90576	23.9762	41.5294	29.9292	61.8874	11.7953	0.542371	89.3763	11.6719	1.1085	0.907831	0.0514587	0.999755
43	0	1	43	t1	2663	1	8.2805	7.55436	26.7892	51.2455	33.2894	75.0038	11.7181	0.542371	89.6035	11.854	1.09612	0.897315	0.0458575	0.958712
44	0	1	44	t1	2663	2	7.68381	7.02624	25.3648	46.0284	29.3314	57.3192	11.4442	0.651111		10.0151	1.09359	0.899026	0.0447021	0.921221
45	0	1	45	t1	2663	3	8.23282	7.14832	25.7595	47.7674	32.4005	72.4774	11.6314	0.623969	91.1987	12.3347	1.15172	0.904625	0.0705089	0.967633
46	0	1	46	t1	2664	1	7.7427	6.95072	24.9928	44.9988	31.9249	69.3454	11.8758	0.708388	89.7341	11.7163	1.11394	0.905279	0.0539002	0.939314
47	0	1	47	t1	2664	2	7.81389	7.06982	24.5343	42.6368	30.7597	65.8846	11.1717	0.744127	89.5266	11.8134	1.10525	0.890119	0.0499922	1.01761
48	0	1	48	t1	2664	3	8.21125	7.55493	25.9042	48.4509	30.4647	62.5017	11.3385	0.677166		11.6641	1.08687	0.907342	0.0416287	1.00561
49	0	1	49	t1	2665	1	7.78949	6.95134	24.8612	43.7097	31.068	66.2134	11.5956	0.565793	88.5764	11.3105	1.12057	0.888675	0.0568589	0.972949
50	0	1	50	t1	2665	2	8.2491	7.37235	26.0996	49.5238	34.0748	80.1084	10.5495	0.588284		12.1256	1.11892	0.9136	0.0561245	0.96447
51	0	1	51	t1	2665	3	8.28729	6.90639	25.2784	45.4054	32.3367	74.0521	11.1253	0.595592	94.965	12.2996	1.19995	0.892932	0.0908866	0.990024
52	0	1	52	t2	2665	4	8.03659	6.92078	24.6752	43.5539	31.5474	68.0563	11.3512	0.623969		12.2414	1.16123	0.898911	0.0745995	1.00297
53	0	1	53	t1	2665	5	8.37195	6.8838	25.2239	44.6354	31.7483	69.5011	10.6661	0.749918		12.0005	1.21618	0.881585	0.0975463	1.01406
54	0	2	1	t4	2446	1	7.81555	7.72256	26.0545	48.7105			11.6539	0.749918	91.0995		1.01204	0.901713	0.00598459	0.973168
55	0	2	2	t3	2446	2	7.72032	7.44127	25.7688	47.854			12.2001	0.657722	89.1168		1.0375	0.905606	0.0184049	0.942875
56	0	2	3	t2	2447	1	8.74547	7.45347	27.2928	53.6854	37.8764	98.5111	11.1304	0.677166	87.819	13.6964	1.17334	0.905666	0.0797585	0.95362
57	0	2	4	t3	2447	2	8.42808	7.00527	25.4644	46.5129			11.3687	0.670747	90.2167		1.2031	0.901394	0.0921903	0.996943
58	0	2	5	t2	2448	1	8.12173	7.53371	25.8365	48.3125	34.7606	82.6435	11.4895	0.565793	90.5411	12.7706	1.07805	0.909498	0.03756	0.99469
59	0	2	6	t2	2448	2	7.49803	7.03793	24.5569	43.6664	29.8638	58.5997	11.2166	0.542371		11.0497	1.06537	0.909938	0.0316524	0.949149
60	0	2	7	t2	2449	1	7.74046	7.12042	24.8744	44.8431	34.4149	74.3462	10.7055	0.657722	93.4968		1.08708	0.910749	0.0417229	0.965311
61	0	2	8	t4	2450	1	7.81555	7.2606	25.3103	46.1841			11.3509	0.623969	90.4682		1.07643	0.905956	0.0368095	0.965004
62	0	2	9	t4	2450	2	8.1727	7.47954	26.4491	49.9564			11.5782	0.708388	88.2382		1.09267	0.897386	0.0442852	0.961036
63	0	2	10	t2	2450	3	7.9151	7.65335	26.0451	48.4942	31.2672	64.4484	11.8926	0.500906	90.4973	11.7694	1.0342	0.898353	0.016813	0.981088
64	0	2	11	t1	2451	1	8.02851	7.37118	25.7275	47.9232	32.4814	73.6973	11.6055	0.623969	90.6401	12.0408	1.08918	0.909828	0.0426851	0.969877
65	0	2	12	t4	2452	1	8.3331	7.45579	26.4397	50.2159			11.2884	0.623969	88.5779		1.11767	0.902687	0.0555651	0.971737
66	0	2	13	t2	2452	2	8.15203	7.56408	26.3175	49.8526	38.8065	99.5234	11.2303	0.500906		13.5692	1.07773	0.904496	0.0374106	0.97146
67	0	2	14	t2	2453	1	7.55493	7.36942	25.4831	46.9974	33.9355	80.8179	11.7602	0.565793		12.035	1.02517	0.909448	0.0124301	0.930421
68	0	2	15	t3	2453	2	8.12013	7.08021	25.41	46.461			10.5706	0.565793	90.6214		1.14688	0.904254	0.0684141	0.971876
69	0	2	16	t3	2453	3	8.51946	7.57094	26.6803	51.1936			11.1678	0.588284	88.08		1.12528	0.903744	0.0589493	0.989547
70	0	2	17	t3	2454	1	8.00423	7.20558	25.6411	47.2916	30.7807	63.4707	10.6638	0.526177	92.3014	11.4334	1.11084	0.903898	0.052509	0.957844
71	0	2	18	t2	2455	1	8.38434	7.64147	26.8212	52.2578	33.0411	72.3303	11.5769	0.623969	88.1532	12.574	1.09722	0.912864	0.0463546	0.962907
72	0	2	19	t2	2455	2	7.81444	7.3406	25.6053	47.5771	32.8644	73.2734	11.4413	0.677166	92.1137	11.7749	1.06455	0.911899	0.0312664	0.946937
73	0	2	20	t2	2455	3	7.94619	7.42381	25.6824	47.7934	32.7087	72.6591	10.9973	0.726477	88.9421	12.0577	1.07037	0.910556	0.0339871	0.969411
74	0	2	21	t2	2455	4	7.97174	7.22417	25.3555	46.5129	34.0764	80.7919	12.5108	0.565793		12.131	1.10348	0.909159	0.0491955	0.972427
75	0	2	22	t1	2537	1	8.39104	7.92821	27.1068	53.3047	36.4613	91.3387	11.5019	0.542371		12.7299	1.05838	0.911629	0.0283614	0.980201
76	0	2	23	t2	2537	2	8.04305	7.47838	25.782	48.1827	31.0228	65.4953	11.456	0.651111		11.3197	1.07551	0.910893	0.0363798	0.980454
77	0	2	24	t1	2537	3	7.89704	7.80724	26.6577	50.8994			11.8588	0.542371	89.3648		1.0115	0.900073	0.00571828	0.951347
78	0	2	25	t1	2538	1	8.2044	7.79116	27.633	54.1785	36.9143	92.6451	11.7355	0.657722	87.8594	12.7201	1.05304	0.891623	0.025835	0.926641
79	0	2	26	t2	2538	2	8.3071	7.45579	26.6483	50.787			11.7789	0.657722	92.2297		1.11418	0.898714	0.0540075	0.957813
80	0	2	27	t1	2539	1	8.39465	7.62787	27.2928	53.6767	35.8861	88.6306	11.2297	0.657722	88.4577	12.2534	1.10052	0.90552	0.0478565	0.936936
81	0	2	28	t1	2539	2	8.1727	7.42556	26.3627	49.5151	34.3978	81.3024	11.6252	0.670747	89.0487	11.9861	1.10062	0.8953	0.0478993	0.962602
82	0	2	29	t1	2539	3	7.81887	7.48359	25.7952	47.5944	32.7951	73.1263	11.3597	0.657722	91.1276	11.0435	1.0448	0.898848	0.0219102	0.965579
83	0	2	30	t2	2540	1	7.97174	7.11435	25.3329	46.1409	29.5291	58.6602	10.6952	0.588284	90.7957	11.766	1.12052	0.903495	0.0568332	0.965366
84	0	2	31	t2	2540	2	7.58008	7.58008	25.8459	47.6723	32.8419	72.6764	11.7862	0.651111		11.9792	1	0.896796	5.85863e-17	0.946611
85	0	2	32	t2	2540	3	7.87345	7.48128	25.6956	47.8193	30.2545	62.5104	11.952	0.542371	87.2532	11.3163	1.05242	0.910113	0.0255411	0.967447
86	0	2	33	t2	2540	4	7.74046	7.69056	25.8816	48.1914	31.6976	66.3951	12.0738	0.708388	11.4572		1.00649	0.904056	0.00323381	0.970165
87	0	2	34	t1	2540	5	7.84042	7.93311	26.1222	49.368	32.2931	71.5863	10.9495	0.744127		11.1161	0.988315	0.909154	-0.00587683	0.989525
88	0	2	35	t1	2543	1	8.12652	7.19176	25.378	46.634	34.5613	82.8511	11.7922	0.595592	90.9384	12.514	1.12998	0.909906	0.0610228	0.984298
89	0	2	36	t4	2543	2	8.5963	7.92602	28.3584	58.3228			11.5712	0.800153	90.1546		1.08457	0.911348	0.0405679	0.917525
90	0	2	37	t1	2545	1	7.94619	7.23852	25.5189	46.7465	33.4038	76.042	11.712	0.708388	89.7418	11.9814	1.09776	0.902057	0.0466039	0.966384
91	0	2	38	t1	2545	2	8.93195	7.41915	27.4244	54.0401	34.0896	80.8179	11.3757	0.651111		12.9573	1.2039	0.902926	0.0925198	0.963105
92	0	2	39	t2	2545	3	7.81831	7.63637	25.8365	48.4423	28.6138	55.485	11.4368	0.708388		10.9857	1.02383	0.911941	0.0117727	0.967978
93	0	2	40	t1	2545	4	8.0495	7.25524	25.6186	47.4646	31.9382	68.6619	11.1476	0.623969		11.7281	1.10947	0.908804	0.0518966	0.966364
94	0	2	41	t1	2546	1	8.2491	7.13014	25.487	46.7725	31.8347	70.3923	11.9922	0.657722	91.2133	11.7218	1.15693	0.90482	0.0727578	0.987652
95	0	2	42	t1	2546	2	8.1116	6.72936	24.6433	43.8914	32.9399	76.5611	11.3555	0.623969	87.0863	12.3994	1.2054	0.908223	0.0931368	0.976768
96	0	2	43	t4	2546	3	8.28311	7.72536	27.1706	52.924			12.1156	0.657722	78.2164		1.0722	0.900871	0.0348413	0.949619
97	0	2	44	t1	2547	1	8.05971	7.47144	26.0677	48.9614	32.6916	71.6728	11.5925	0.588284	91.506	11.3254	1.07874	0.905439	0.0378766	0.965961
98	0	2	45	t3	2547	2	7.7091	7.5778	25.3874	46.7465			11.2637	0.657722	91.5605		1.01733	0.911429	0.00858941	0.981494
99	0	2	46	t4	2548	1	8.84874	8.10093	28.8846	60.157			11.579	0.657722	91.5821		1.09231	0.906074	0.0441194	0.935879
100	0	2	47	t1	2548	2	8.20756	7.53945	26.6483	51.0119	38.0079	101.392	11.9021	0.623969	90.9428	13.0451	1.08862	0.902695	0.0424279	0.952735
101	0	2	48	t1	2549	1	8.47313	7.97391	27.8097	55.5282	35.4953	84.9535	11.5906	0.677166	72.0204	12.2414	1.06261	0.902261	0.0303532	0.955633
102	0	2	49	t1	2549	2	8.13503	7.27786	25.8591	47.8799	34.9543	84.3738	11.4948	0.670747		12.5074	1.11778	0.899782	0.0556141	0.97118
103	0	2	50	t1	2550	1	7.96088	7.41856	26.0451	49.0652	33.2536	75.8084	11.5218	0.657722	90.0514	11.7104	1.0731	0.908932	0.0352623	0.945359
104	0	2	51	t1	2550	2	8.32999	7.49918	26.5394	50.96	38.8159	103.702	11.8386	0.588284		13.2886	1.11079	0.909197	0.0524858	0.962761
105	0	2	52	t4	2550	3	7.78282	7.36707	25.1469	45.9938			11.7536				1.05643	0.913989	0.0274427	0.97909
106	0	2	53	t3	2550	4	8.10093	7.47954	26	48.6845			11.3586	0.565793	79.4775		1.08308	0.905014	0.0398826	0.977482
107	0	3	1	t1	2150	1	8.81445	7.56637	27.4921	54.7582	35.7475	90.136	11.8558	0.595592	91.8085	12.9586	1.16495	0.910423	0.0761915	0.956585
108	0	3	2	t4	2150	2	8.98603	7.25583	27.415	53.5988			11.8449	0.542371			1.23846	0.896164	0.106527	0.955409
109	0	3	3	t1	2151	1	8.30346	7.44708	26.7122	51.3407	33.6724	78.6982	12.0321	0.565793	91.9297	12.264	1.11499	0.904176	0.0543713	0.945961
110	0	3	4	t1	2152	1	8.39413	7.53658	26.7986	51.5224	37.2015	94.7562	11.5077	0.677166	94.0028	12.7727	1.11379	0.901534	0.0538302	0.964371
111	0	3	5	t1	2152	2	8.59076	7.43022	26.9114	51.7992	34.8415	82.5223	10.5909	0.623969	91.3049	12.9506	1.15619	0.898793	0.072439	0.967831
112	0	3	6	t2	2153	1	8.73062	7.14711	26.8569	51.3147			11.612	0.526177			1.22156	0.894002	0.0997317	0.955043
113	0	3	7	t4	2153	2	8.73805	7.57266	27.6556	54.6544			10.6511	0.595592	91.633		1.15389	0.897987	0.0714494	0.950884
114	0	3	8	t4	2154	1	8.81445	7.82716	27.8642	56.082			11.7797	0.542371	93.4148		1.12614	0.907697	0.0593264	0.966198
115	0	3	9	t1	2154	2	6.98858	5.69907	21.6854	33.4831	31.3443	69.0253	11.2604	0.542371	88.2968	12.4794	1.22627	0.894743	0.101635	0.934239
116	0	3	10	t1	2155	1	8.42295	7.54576	26.9753	51.2888	35.6627	87.5491	11.9084	0.657722	94.9409	12.8419	1.11625	0.885729	0.0549315	0.973273
117	0	3	11	t4	2155	2	8.93388	7.67029	28.0728	56.082			11.9581	0.623969	91.0973		1.16474	0.894258	0.0761012	0.959662
118	0	3	12	t4	2155	3	9.23625	7.55951	27.9506	55.5715			10.4437	0.595592	89.1265		1.22181	0.893883	0.0998312	0.986795
119	0	3	13	t1	2156	1	8.78348	7.2933	27.3341	52.8721	37.3876	97.6892	12.0718	0.558095	89.6976	13.1797	1.20432	0.889255	0.0926914	0.951599
120	0	3	14	t4	2157	1	8.91837	7.58008	27.6011	54.7409			11.6856	0.623969			1.17655	0.902963	0.0811163	0.969923
121	0	3	15	t1	2157	2	9.02254	7.57094	27.9638	56.1079	36.2659	92.8355	11.5644	0.670747	13.1086		1.19173	0.901658	0.0874799	0.956191
122	0	3	16	t1	2157	3	8.81739	7.43487	27.3606	53.6681	34.7909	85.1006	11.8056	0.595592	12.6344		1.18595	0.900899	0.0850664	0.959374
123	0	3	17	t4	2158	1	8.68242	7.2933	26.5806	50.9513	35.8184	89.6515	11.7601	0.677166	90.9461	12.6915	1.19047	0.906223	0.0869522	0.976111
124	0	3	18	t4	2158	2	8.86388	7.7806	27.7552	55.1389			11.8443	0.623969			1.13923	0.899455	0.0650836	0.982356
125	0	3	19	t1	2158	3	8.46649	7.44359	26.6896	51.2023	35.1832	87.3069	11.6581	0.651111	93.0021	12.5602	1.13742	0.903264	0.0642922	0.966689
126	0	3	20	t1	2160	1	8.73607	7.64769	27.0391	52.6471	37.7635	97.6459	11.7488	0.657722	92.4064	12.7659	1.14231	0.904899	0.0664301	0.996693
127	0	3	21	t4	2160	2	8.57564	7.45579	27.0298	52.5606			10.9635	0.657722	90.9356		1.1502	0.904037	0.0698534	0.95541
128	0	3	22	t1	2161	1	8.22809	7.47838	26.3082	49.6968	35.809	87.4712	11.749	0.565793	89.2918	12.162	1.10025	0.902311	0.0477326	0.972452
129	0	3	23	t4	2161	2	8.86388	7.61652	27.1387	52.6471			11.482	0.623969			1.16377	0.898267	0.0756877	1.00715
130	0	3	24	t3	2161	3	9.02446	7.44185	27.4244	53.6248			11.4645	0.651111	92.665		1.21266	0.895987	0.0961118	0.983618
131	0	3	25	t4	2162	1	8.6884	7.98041	27.6517	55.2514			11.2883	0.623969			1.08872	0.90805	0.0424736	0.985626
132	0	3	26	t1	2162	2	9.11603	7.72088	28.2362	56.627	36.9913	94.5399	11.71	0.526177	91.0313	13.5065	1.1807	0.892525	0.0828627	0.976199
133	0	3	27	t1	2163	1	8.4869	7.56637	27.12	53.1836	35.693	89.8073	11.7767	0.657722	89.3133	12.4353	1.12166	0.908671	0.0573423	0.948308
134	0	3	28	t1	2163	2	8.91255	7.73599	27.928	55.7186	37.3463	95.4743	11.1376	0.500906		14.2071	1.15209	0.897698	0.0706705	0.971869
135	0	3	29	t1	2164	1	8.48435	7.71752	27.1613	53.0451	36.1624	89.1584	12.1024	0.588284	93.9211	12.2534	1.09936	0.903554	0.0473302	0.969484
136	0	3	30	t1	2190	1	8.97254	7.70742	27.8735	55.6061	36.1079	88.1115	11.4473	0.677166	91.6741	12.7679	1.16414	0.899392	0.0758466	0.976769
137	0	3	31	t1	2190	2	8.39001	7.74046	26.8982	52.3011	33.9674	79.2951	11.9684	0.744127	91.0835	12.2138	1.08392	0.908392	0.0402684	0.975234
138	0	3	32	t1	2190	3	8.50065	7.46275	26.7122	51.3234	31.2579	66.0057	11.7178	0.500906		12.3357	1.13908	0.903871	0.0650178	0.970791
139	0	3	33	t1	2190	4	8.44807	7.4465	26.6258	51.0898	30.9854	63.9552	11.9616	0.677166	93.8505		1.1345	0.905606	0.0630136	0.967087
140	0	3	34	t1	2190	5	8.65598	7.7806	27.0975	52.8721	34.6235	81.5533	11.7225	0.595592		11.9828	1.11251	0.904855	0.0532579	1.00044
141	0	3	35	t4	2190	6	8.88922	7.6273	27.6875	55.0956			11.9074	0.657722			1.16545	0.903151	0.0764036	0.966512
142	0	3	36	t1	2191	1	8.67245	7.7427	27.1613	53.4172	35.1536	85.5246	12.1614	0.595592	92.8672	12.5074	1.12008	0.909891	0.05664	0.987287
143	0	3	37	t1	2191	2	9.1184	7.44185	27.6198	54.6025	34.4469	81.5793	11.7166	0.623969		12.972	1.22529	0.899461	0.101239	0.976062
144	0	3	38	t1	2191	3	8.88922	7.35532	27.3792	53.3739	33.7175	77.8416	11.7682	0.500906		11.9358	1.20854	0.894738	0.0944261	0.962113
145	0	3	39	t1	2191	4	8.74349	7.90635	28.1234	56.8952	33.6592	79.7537	11.4601	0.657722		12.0924	1.10588	0.903963	0.0502793	0.954278
146	0	3	40	t1	2246	1	8.20704	6.81242	24.7748	43.9692	31.2804	66.2653	11.7795	0.588284	91.5454	11.6132	1.20472	0.900198	0.092854	0.998686
147	0	3	41	t1	2246	2	7.73823	7.07471	24.8519	44.272	32.4324	72.2784	11.3893	0.595592	92.8505	11.9412	1.09379	0.900786	0.044793	0.971204
148	0	3	42	t1	2246	3	8.60786	7.39579	26.6258	51.5224	34.5707	84.2527	11.6423	0.767029	92.7114	12.3571	1.16389	0.913274	0.0757376	0.970451
149	0	3	43	t1	2246	4	8.78348	7.57494	26.7347	51.2628	33.4358	76.2324	11.709	0.708388	94.9135	11.7395	1.15954	0.901281	0.0738784	1.01937
150	0	3	44	t1	2247	1	8.41112	7.27964	25.9906	48.6153	33.6856	78.1444	11.9363	0.623969	95.0958	12.0967	1.15543	0.904377	0.0721113	0.989193
151	0	3	45	t1	2247	2	8.83063	7.3288	27.1068	52.2664	33.3945	76.3967	11.4853	0.708388	93.5083	12.2873	1.20492	0.893873	0.0929383	0.972504
152	0	3	46	t1	2248	1	8.85411	7.36296	27.4882	54.265	33.4864	78.5078	11.9643	0.651111	92.3835	12.5792	1.20252	0.902478	0.0919499	0.943555
153	0	3	47	t1	2248	2	8.69885	7.1592	26.1447	48.8922	35.672	87.03	10.2601	0.677166		12.4863	1.21506	0.898837	0.0970893	1.00041
154	0	3	48	t4	2248	3	8.58371	7.62617	26.7122	51.6349			11.8174	0.657722			1.12556	0.909357	0.0590714	0.995699
155	0	3	49	t1	2249	1	8.80168	7.40689	26.8663	51.6522	34.5146	81.8042	11.6311	0.670747	92.4112	12.3375	1.18831	0.899255	0.0860526	0.991295
156	0	3	50	t1	2249	2	7.73879	6.7908	24.2035	42.0139	31.9211	70.1414	11.9342	0.623969		11.7763	1.1396	0.901253	0.0652456	0.982405
157	0	3	51	t1	2249	3	8.71971	7.50725	26.5036	50.9081	35.5988	86.4157	11.7671	0.708388	96.4184	12.2025	1.16151	0.910726	0.0747188	1.00992
158	0	3	52	t1	2249	4	8.44449	6.99168	25.782	47.3781	33.5299	78.5251	11.0675	0.657722		12.6012	1.20779	0.895681	0.0941175	0.978739
159	0	3	53	t4	2249	5	8.36574	7.37704	26.4623	50.3284			11.6958	0.595592			1.13402	0.903166	0.0628032	0.963083
160	0	3	54	t1	2250	1	8.3616	7.52969	25.6373	47.3694	33.0863	73.3599	11.5042	0.767029		12.0225	1.11048	0.90566	0.0523503	1.0439
161	0	3	55	t1	2250	2	8.25696	7.25524	25.8684	47.8972	33.7214	77.7638	11.8828	0.744127	90.5692	11.8846	1.13807	0.899456	0.0645764	0.982317
162	0	4	1	t1	1947	1	8.82916	7.09181	26.4942	47.9318	26.7986	42.4984	9.7222	0.526177	89.9806	11.3594	1.24498	0.858087	0.109123	1.02599
163	0	4	2	t1	1947	2	8.28834	6.49914	24.6207	42.905	29.3073	57.1115	10.784	0.47429	95.2997	10.6433	1.2753	0.889442	0.120994	0.986064
164	0	4	3	t2	1947	3	8.74794	6.95881	26.3175	49.2469	31.3311	68.411	10.7002	0.558095	95.9999	12.2205	1.2571	0.893507	0.113909	0.970849
165	0	4	4	t1	1948	1	8.65098	6.97619	26.295	48.9181	33.1143	77.0283	11.299	0.657722	92.7487	12.4645	1.24007	0.889066	0.107171	0.968955
166	0	4	5	t2	1949	1	8.72616	7.46101	26.4717	50.1986	34.2966	80.6275	11.5737	0.542371	93.471	12.2619	1.16957	0.900201	0.0781575	1.01864
167	0	4	6	t1	1949	2	7.5084	6.26529	22.7246	37.1688	32.0417	70.9633	11.8041	0.670747	91.2774	11.5946	1.19841	0.904475	0.0902524	0.994032
168	0	4	7	t1	1950	1	8.40444	7.56237	26.3627	50.1035	35.1194	86.6493	11.2835	0.465079	93.6058	12.5988	1.11135	0.905938	0.0527387	0.996296
169	0	4	8	t1	1951	1	8.29303	6.70553	25.2878	45.492	34.6329	83.2145	11.4374	0.623969	93.1335	12.5434	1.23674	0.893972	0.105843	0.960068
170	0	4	9	t4	1951	2	8.55948	7.23972	26.9885	51.358			11.7924	0.670747			1.18229	0.886055	0.0835335	0.947657
171	0	4	10	t1	1951	3	8.77756	7.06247	26.5036	50.2159	35.0143	82.1243	11.5639	0.542371	86.3757	12.9956	1.24285	0.898343	0.108276	0.96957
172	0	4	11	t4	1951	4	8.74794	6.69973	25.4325	45.6564			11.7408	0.47429	96.3289		1.30572	0.887017	0.132591	1.00821
173	0	4	12	t1	1952	1	8.25539	7.06982	25.5415	46.9282	33.2217	76.1372	11.613	0.465079	91.4566	11.8933	1.16769	0.903963	0.0773608	0.976791
174	0	4	13	t3	1952	2	8.35384	6.85357	25.5828	46.7638			11.4278	0.465079			1.2189	0.897893	0.0986538	0.961575
175	0	4	14	t2	1952	3	8.39517	7.06492	25.9774	48.2433	38.7217	107.103	11.9131	0.500906		13.6863	1.18829	0.89837	0.0860438	0.965583
176	0	4	15	t1	2043	1	8.37969	7.07471	25.8591	47.8626	33.7495	79.771	12.0402	0.542371		12.1049	1.18446	0.899456	0.0844407	0.972815
177	0	4	16	t1	2043	2	8.2805	7.30989	25.9587	48.4423	34.8602	83.6557	12.0918	0.588284		12.9061	1.13278	0.903376	0.0622573	0.98137
178	0	4	17	t2	2043	3	8.00801	7.35355	25.5189	46.859	33.3851	69.406	11.4491	0.588284	93.4721	12.012	1.089	0.904227	0.0426039	0.987004
179	0	4	18	t4	2043	4	8.64697	7.48359	26.7347	51.2974			11.8867	0.588284			1.15546	0.901889	0.0721231	0.99076
180	0	4	19	t1	2044	1	8.17111	7.16947	25.7914	47.8799	35.1326	84.6507	11.375	0.588284	92.9977	11.9206	1.13971	0.904512	0.065294	0.960959
181	0	4	20	t4	2044	2	7.98692	6.54292	24.4891	42.4724			10.7625	0.526177	95.1717		1.2207	0.889958	0.0993812	0.966349
182	0	4	21	t1	2045	1	8.1986	7.12103	25.782	48.001	36.6154	90.6206	11.7449	0.588284	91.0805		1.15132	0.907458	0.070339	0.955261
183	0	4	22	t1	2045	2	7.95055	6.99291	24.4985	43.7443	34.2063	81.0688	12.0957	0.542371	94.5313	11.8627	1.13694	0.915909	0.0640837	0.998214
184	0	4	23	t4	2045	3	8.27894	6.69779	25.5096	46.1755			11.567	0.623969			1.23607	0.891691	0.105574	0.943158
185	0	4	24	t1	2048	1	8.16688	6.70037	24.7071	43.5972	33.9939	79.9094	11.5733	0.558095	92.1786	12.2725	1.21887	0.89748	0.0986401	0.985794
186	0	4	25	t1	1953	1	8.37143	7.06921	25.673	46.7378	33.0053	76.812	11.5094	0.565793	91.9465	12.1851	1.18421	0.891095	0.0843373	0.994469
187	0	4	26	t2	1953	2	8.37143	7.25524	26.186	49.3421	38.6991	105.182	11.681	0.657722	92.5107	13.7663	1.15385	0.904251	0.0714286	0.966771
188	0	4	27	t1	1954	1	8.32427	6.76527	24.6113	43.1992	32.6916	73.8531	11.6226	0.657722	93.1551	11.9716	1.23044	0.896221	0.103317	1.02387
189	0	4	28	t1	1955	1	8.5963	6.64136	25.5096	46.1755	34.4375	83.3702	11.7894	0.542371	94.6546	12.5764	1.29436	0.891691	0.128296	0.971062
190	0	4	29	t1	1956	1	8.1116	7.15497	25.5415	46.9022	35.1271	85.0141	12.1496	0.465079	94.7546	12.2714	1.1337	0.903463	0.0626619	0.971876
191	0	4	30	t1	1958	1	9.03452	7.26477	27.2928	52.7942	37.846	100.337	12.0628	0.588284	95.0042	13.5959	1.24361	0.890633	0.108578	0.976406
192	0	4	31	t2	1958	2	8.97784	7.76557	27.6875	54.8361			11.5978	0.500906			1.15611	0.898896	0.0724026	0.998548
193	0	4	32	t3	1958	3	8.15999	7.1592	25.1562	45.6477			11.9538	0.595592	95.3445		1.13979	0.906438	0.065329	1.00514
194	0	4	33	t3	1958	4	7.90361	6.86366	25.0472	44.8085			11.0273	0.542371	95.6627		1.15152	0.897532	0.0704225	0.950849
195	0	4	34	t1	1960	1	8.30502	7.2445	26.2086	48.9095	34.3753	81.1294	11.4233	0.588284		11.6908	1.14639	0.89478	0.068203	0.966153
196	0	4	35	t4	1960	2	8.51337	7.12042	25.705	47.3002			12.1002	0.623969	93.0443		1.19563	0.899579	0.0890982	1.00655
197	0	4	36	t1	1961	1	8.79135	7.08388	27.0842	52.4308	33.1127	76.0161	12.2522	0.500906		12.1256	1.24104	0.89818	0.107556	0.932889
198	0	4	37	t1	2017	1	8.32999	6.53565	25.2014	45.2497	34.8734	84.3392	12.1244	0.749918	93.7566	12.1171	1.27455	0.895319	0.120704	0.944946
199	0	4	38	t1	2020	1	8.42808	7.1767	25.8365	47.9837	34.1876	82.8338	12.1486	0.588284	93.5153	12.3764	1.17437	0.903309	0.0801918	0.990033
200	0	4	39	t4	2020	2	8.23598	6.88317	25.1017	45.6391			12.0006	0.623969	90.9585		1.19654	0.910205	0.089476	0.975567
201	0	4	40	t1	2022	1	8.74547	6.97867	25.9906	48.2692	31.7895	69.3627	11.87	0.47429	94.3399	12.0953	1.25317	0.897939	0.112362	0.99306
202	0	4	41	t2	2024	1	8.73805	7.23852	26.7254	50.4755	36.8108	93.7785	11.3894	0.500906	91.8511	14.3127	1.20716	0.888059	0.0938577	0.984178
203	0	4	42	t4	2024	2	8.26795	7.29686	26.0225	49.2123			11.3571	0.565793	92.4305		1.13308	0.913239	0.0623906	0.962831
204	0	4	43	t2	2026	1	8.21178	6.88129	25.4644	45.9938	36.2037	92.9739	11.8312	0.47429	95.3955	13.1205	1.19335	0.891334	0.0881524	0.964934
205	0	4	44	t4	2026	2	8.80316	7.83214	27.5466	54.49			11.6183	0.588284	92.271		1.12398	0.902384	0.0583711	0.993783
206	0	4	45	t1	2027	1	8.67046	6.88129	25.7595	47.1704	34.6516	84.0883	12.0129	0.565793	93.0158	13.0132	1.26	0.893319	0.115046	0.993417
207	0	4	46	t1	2028	1	8.95371	7.70237	27.7965	55.3465	34.383	82.7819	11.7223	0.595592	94.7795	12.2449	1.16246	0.900164	0.0751286	0.978649
208	0	4	47	t1	2028	2	8.70631	7.51589	26.667	51.2196	33.9565	79.2865	11.338	0.542371	95.2824	12.2968	1.15839	0.905099	0.0733819	1.00339
209	0	4	48	t1	2029	1	8.27841	6.82257	24.9741	44.9036	33.6989	78.6462	11.7589	0.595592	94.4736	12.3973	1.21339	0.904718	0.0964069	0.987879
210	0	4	49	t1	2031	1	8.44603	7.3223	26.5487	50.562	34.5784	81.3716	11.9279	0.465079	92.6868	12.2333	1.15347	0.901461	0.0712644	0.960651
211	0	4	50	t1	2031	2	8.39104	7.38584	26.4717	50.1727	28.3304	54.5506	11.9379	0.465079	92.826	11.8514	1.1361	0.899735	0.0637139	0.970148
212	0	4	51	t1	2032	1	8.09024	7.06492	25.0285	45.1113	32.9641	74.848	12.2499	0.47429	92.9505	11.9586	1.14513	0.904948	0.0676549	0.995116
213	0	4	52	t1	2042	1	8.18593	7.12589	25.6956	47.1704	33.2762	75.644	11.9676	0.749918	91.3856	12.0566	1.14876	0.897763	0.0692299	0.971241
214	0	5	1	t1	1742	1	7.81444	7.81444	25.9906	48.6586	26.8041	46.1668	11.8682	0.882426	89.0386	10.5371	1	0.905182	1.13659e-16	0.985658
215	0	5	2	t3	1743	1	8.54228	7.68887	27.2835	53.2355			11.163	0.882426	92.0291		1.11099	0.898692	0.0525783	0.969004
216	0	5	3	t3	1744	1	8.33829	8.01935	27.4921	55.2427			11.723	0.789266	90.0084		1.03977	0.918479	0.019498	0.950673
217	0	5	4	t4	1745	1	8.0339	7.30811	26.1899	48.8143			11.6181	0.749918	92.0899		1.09931	0.894314	0.0473073	0.944657
218	0	5	5	t2	1745	2	8.32479	7.73879	26.7667	51.7646			11.5468	0.800153	93.3592		1.07572	0.907934	0.0364803	0.977469
219	0	5	6	t3	1755	1	8.20914	7.53371	26.6258	50.5447			11.906	0.708388	86.5083		1.08965	0.895944	0.0429041	0.960995
220	0	5	7	t1	1756	1	7.84924	7.25405	25.4193	46.0716	32.9718	74.3376	12.4453	0.842295	90.1693	12.0059	1.08205	0.896017	0.0394082	0.970653
221	0	5	8	t4	1756	2	8.15416	7.6273	26.5261	50.4063			11.5431	0.595592	89.5897		1.06907	0.900215	0.0333844	0.96907
222	0	5	9	t1	1849	1	7.7806	7.7806	26.2763	49.8612	34.6555	81.4581	11.6066	0.837143	89.6837	11.7749	1	0.907496	5.70765e-17	0.953571
223	0	5	10	t4	1849	2	8.15416	7.4465	26.1409	48.7278			11.5483	0.623969	91.7113		1.09503	0.89608	0.0453606	0.978688
224	0	5	11	t4	1849	3	8.79726	8.25539	27.9599	56.5405			11.1722	0.588284			1.06564	0.908862	0.0317762	1.00882
225	0	5	12	t3	1849	4	8.26795	7.70742	26.6351	50.96	31.1676	60.2868	11.2212	0.744127	90.9012	10.8259	1.07273	0.902672	0.0350875	0.982127
226	0	5	13	t4	1850	1	7.85089	7.64826	26.3853	50.0775			11.3112	0.657722	92.2131		1.02649	0.90392	0.0130739	0.941735
227	0	5	14	t1	1850	2	8.18751	7.44359	26.1541	48.9008	32.1709	73.308	11.7842	0.588284	94.4401	11.7233	1.09994	0.898353	0.047592	0.978832
228	0	5	15	t3	1850	3	8.11427	7.19837	25.8365	47.4387	32.5111	73.3772	11.4936	0.767029	93.7281	11.9861	1.12724	0.893048	0.0598132	0.967033
229	0	5	16	t1	1850	4	8.54177	7.75833	26.9753	51.8685	35.4447	86.857	11.9324	0.651111		12.5802	1.10098	0.895739	0.048064	1.00347
230	0	5	17	t1	1851	1	8.12226	7.74437	26.7441	51.159	34.6103	81.1726	12.104	0.565793	91.0873	12.0322	1.0488	0.898827	0.0238165	0.965675
231	0	5	18	t1	1851	2	8.34296	7.4273	26.4717	49.6968	34.6967	82.505	11.4176	0.677166	91.9473	12.3501	1.12328	0.891202	0.0580621	0.979293
232	0	5	19	t1	1851	3	8.19649	7.53888	26.7986	51.5137	33.2778	76.466	11.6649	0.657722		12.3557	1.08723	0.901382	0.0417919	0.94211
233	0	5	20	t1	1852	1	8.01071	7.44592	26.3401	49.8699	34.4523	81.761	12.0352	0.749918	91.9642	12.0059	1.07585	0.90326	0.0365406	0.93938
234	0	5	21	t1	1853	1	7.81887	7.74046	25.6279	47.1964	35.0407	83.0155	11.6284	0.651111	91.03	12.2064	1.01013	0.90301	0.00503908	1.00714
235	0	5	22	t1	1747	1	7.74214	6.81242	24.3031	42.533	31.1434	68.5494	11.8848	0.744127	94.7714	11.6132	1.13647	0.904924	0.0638782	0.973927
236	0	5	23	t1	1747	2	7.27964	7.09669	23.7995	41.3909	33.073	76.7861	11.049	0.794728	86.3845	12.0052	1.02578	0.918289	0.012726	0.980281
237	0	5	24	t1	1747	3	8.0339	7.63977	25.7369	47.8193	31.9872	71.6122	11.4138	0.657722		11.7881	1.05159	0.907197	0.0251461	1.00808
238	0	5	25	t2	1749	1	8.2044	7.83324	26.7892	52.5347	38.5582	103.399	9.19365	0.500906	96.3013	13.3406	1.04738	0.919888	0.0231431	0.960798
239	0	5	26	t1	1749	2	7.5932	7.6731	25.6279	47.2483	33.1034	74.7615	11.3112	0.595592	90.8834	11.5972	0.989586	0.904003	-0.00523439	0.968499
240	0	5	27	t1	1750	1	7.71359	7.79116	25.7595	48.1914	32.4324	71.2834	11.1027	0.526177	94.9733	11.3254	0.990045	0.912654	-0.00500264	0.979443
241	0	5	28	t4	1750	2	7.66239	7.38818	25.4738	47.058			11.4869	0.558095	89.6544		1.03711	0.911288	0.0182191	0.944839
242	0	5	29	t1	1751	1	7.53486	7.53486	25.3422	46.8244	34.2399	83.0501	11.8246	0.837143	93.0946	12.0935	1	0.916203	5.8938e-17	0.952288
243	0	5	30	t2	1751	2	8.04305	7.38584	26.2724	49.4373	41.2117	117.935	11.639	0.749918		13.9294	1.08898	0.900046	0.0425964	0.943748
244	0	5	31	t1	1752	1	7.97228	7.22237	25.5508	47.032	33.7401	80.1863	11.8727	0.749918	90.4739	11.9064	1.10383	0.9053	0.0493536	0.96152
245	0	5	32	t1	1753	1	7.9069	7.44185	25.9774	48.5807	33.7588	81.2072	11.5023	0.623969		12.4655	1.06249	0.904654	0.0302986	0.95129
246	0	5	33	t2	1753	2	7.72088	7.4273	26.0225	48.2952	38.6524	104.083	10.1083	0.651111	90.592	13.2658	1.03953	0.89622	0.0193801	0.932575
247	0	5	34	t1	1754	1	7.29152	7.4139	25.0924	45.1026	36.3072	91.2435	12.0823	0.657722	92.065	12.4579	0.983494	0.900177	-0.00832191	0.941353
248	0	5	35	t2	1754	2	8.20335	7.37235	25.9361	48.9354	36.5609	91.953	11.5794	0.595592			1.11272	0.914161	0.053352	0.970652
249	0	5	36	t2	1754	3	8.20756	7.7427	26.934	52.8721	39.4642	109.733	12.2099	0.588284		13.7138	1.06004	0.915871	0.0291447	0.943996
250	0	5	37	t1	1778	1	7.45057	7.35355	24.5117	43.8135	33.4225	78.0839	11.5666	0.749918	88.6403	11.6404	1.01319	0.916369	0.00655326	0.982129
251	0	5	38	t1	1838	1	8.31595	7.46101	26.7254	50.96	33.498	79.0615	12.7103	0.726477	93.7142	11.9064	1.11459	0.896584	0.0541893	0.956247
252	0	5	39	t4	1838	2	8.36212	7.11435	26	48.5288			11.8874	0.670747	90.8741		1.17539	0.902119	0.0806241	0.962813
253	0	5	40	t3	1838	3	7.51647	7.5778	25.2465	46.5994	28.9204	57.423	12.2801	0.670747	93.9182	11.0779	0.991906	0.918731	-0.00406326	0.959989
254	0	5	41	t1	1842	1	8.2805	7.98692	26.8663	52.5	33.7627	75.9641	11.7171	0.708388	90.9858	11.7318	1.03676	0.914017	0.0180475	0.989387
255	0	5	42	t1	1843	1	8.27894	7.53486	26.2856	49.1777	33.5315	78.43	11.522	0.708388	93.0586	12.0924	1.09875	0.89442	0.0470523	0.996257
256	0	5	43	t1	1844	1	8.24123	7.77615	26.9659	52.7596	34.197	80.5929	11.5462	0.657722	90.3123	12.2414	1.05981	0.911761	0.0290358	0.953992
257	0	5	44	t1	1844	2	7.83214	7.36707	25.6956	47.1964	32.4682	72.0189	12.0408	0.657722	93.6162	11.218	1.06313	0.898257	0.0305981	0.960187
258	0	5	45	t1	1845	1	7.90635	7.49052	25.5734	47.231	33.1765	75.0384	10.84	0.542371	95.3627	11.6938	1.05551	0.907527	0.0270073	0.984806
259	0	5	46	t1	1845	2	7.66239	7.18815	24.9383	44.7739	34.0803	79.9008	11.8513	0.749918		11.5478	1.06598	0.904694	0.0319341	0.966154
260	0	5	47	t1	1846	1	8.32479	7.46738	25.891	48.4682	33.5657	78.0406	11.6401	0.542371	90.5098	12.0881	1.11482	0.908593	0.0542931	1.00734
261	0	5	48	t1	1846	2	7.99991	7.4139	25.7688	47.6203	33.9526	79.5114	11.5768	0.651111		11.9206	1.07904	0.901185	0.0380185	0.978202
262	0	5	49	t1	1847	1	8.09024	7.50206	25.7275	47.9491	32.7913	72.6418	11.9772	0.651111	92.1098	11.8857	1.0784	0.91032	0.0377224	0.994149
263	0	5	50	t1	1848	1	7.62787	7.51359	25.0605	45.0594	32.6333	72.8408	11.8628	0.651111	94.9843	11.5118	1.01521	0.901606	0.0075476	0.998977
264	0	6	1	t1	1663	1	8.37608	7.4465	26.3401	50.0083	34.5839	84.4431	10.8975	0.657722	87.0911	12.4697	1.12483	0.905767	0.0587501	0.979582
265	0	6	2	t4	1664	1	8.25539	7.45579	26.5619	50.3371			10.6391	0.623969	85.9033		1.10725	0.896558	0.0508936	0.960358
266	0	6	3	t1	1664	2	8.17905	7.0028	24.9608	43.5366	32.3515	71.4911	9.67774	0.670747	78.7094	12.091	1.16797	0.878105	0.0774772	1.03326
267	0	6	4	t1	1664	3	8.39517	7.53888	26.7441	51.2974			12.1163	0.657722			1.11358	0.901259	0.0537395	0.969014
268	0	6	5	t1	1665	1	8.19649	7.35532	25.9229	48.3385	34.2212	81.337	11.1309	0.677166	87.9951	12.8146	1.11436	0.903931	0.0540884	0.979549
269	0	6	6	t4	1665	2	7.75833	7.68494	25.2333	45.9246			9.52465	0.882426	87.5738		1.00955	0.906375	0.00475234	1.01965
270	0	6	7	t1	1665	3	8.36212	7.65448	27.1387	52.2578	36.5064	91.4944	9.12726	0.708388		12.8133	1.09245	0.891624	0.0441819	0.961991
271	0	6	8	t4	1666	1	7.94565	6.90576	24.7842	43.8481			9.43027	0.971114	92.5798		1.15058	0.897041	0.0700192	0.982834
272	0	6	9	t4	1666	2	7.69562	7.23852	25.3103	45.7775			10.8829	0.726477	87.5073		1.06315	0.897979	0.0306077	0.955722
273	0	6	10	t4	1666	3	8.17111	7.58464	26.4078	49.6536			8.90557	0.623969			1.07732	0.894736	0.0372226	0.980293
274	0	6	11	t1	1667	1	8.08168	7.6273	26.5487	50.5534	37.6374	96.4174	11.0848	0.749918	87.3099	12.3694	1.05957	0.901307	0.0289249	0.957663
275	0	6	12	t3	1667	2	7.92602	7.36942	25.7369	48.5375			11.3729	0.657722	86.4214		1.07553	0.920821	0.0363903	0.945151
276	0	6	13	t1	1668	1	8.0495	7.54863	26.4491	49.7314	36.1079	89.6083	11.129	0.677166	89.2784	12.4363	1.06635	0.893345	0.0321112	0.959613
277	0	6	14	t1	1669	1	7.76891	7.18092	25.0792	44.6873	34.0616	80.0738	10.8431	0.595592	87.255	11.6534	1.08188	0.892829	0.039331	0.980496
278	0	6	15	t2	1669	2	8.35332	7.69562	27.043	52.4049	39.3459	109.932	10.8937	0.726477	86.4394	13.5497	1.08546	0.900477	0.0409808	0.963432
279	0	6	16	t4	1669	3	8.21125	7.27667	26.2405	49.2556			10.3124	0.651111			1.12844	0.898921	0.0603425	0.952745
280	0	6	17	t2	1671	1	8.18223	7.32703	26.0545	48.8143	33.5089	76.7082	10.5234	0.623969	87.6887	13.0624	1.11672	0.903635	0.055141	0.964588
281	0	6	18	t2	1672	1	8.35953	7.96088	27.1613	52.4049	37.5269	97.0663	10.5496	0.542371	85.7105	13.165	1.05008	0.892649	0.024427	0.997381
282	0	6	19	t4	1672	2	8.33673	7.72088	26.9433	51.756			10.7936	0.595592	87.0688		1.07977	0.895916	0.0383529	0.976769
283	0	6	20	t3	1672	3	7.82219	6.89322	24.6752	43.5539			11.1944	0.657722	88.0396		1.13476	0.898911	0.0631286	0.972329
284	0	6	21	t2	1672	4	8.09024	7.26537	25.7501	47.3435	33.6856	77.0716	11.2367	0.588284		12.9145	1.11354	0.897247	0.0537182	0.975099
285	0	6	22	t1	1673	1	8.31959	7.40455	26.7986	51.1503	34.7963	82.7559	11.2942	0.623969	89.1774	12.1883	1.12358	0.895024	0.0581932	0.945894
286	0	6	23	t4	1673	2	8.39465	7.30634	26.4942	50.4841			10.8969	0.657722	85.354		1.14895	0.903779	0.069315	0.954195
287	0	6	24	t1	1674	1	8.32063	7.38584	25.7182	47.1185	33.5502	77.5734	11.1703	0.651111	87.7084	12.1524	1.12657	0.895202	0.0595167	1.02436
288	0	6	25	t4	1674	2	8.37866	8.0495	27.4921	53.9363			12.0965	0.708388	85.6663		1.04089	0.896758	0.0200362	0.982093
289	0	6	26	t1	1675	1	8.07579	7.06982	25.5641	46.833	34.6329	82.8424	10.964	0.623969		12.2064	1.14229	0.900538	0.0664202	0.957483
290	0	6	27	t4	1675	2	8.11427	7.07471	25.673	46.9368			10.9521	0.657722	85.7265		1.14694	0.894889	0.0684415	0.960581
291	0	6	28	t4	1675	3	8.12226	7.24569	26.1767	48.4596			10.6067	0.623969			1.12098	0.888713	0.0570388	0.953821
292	0	6	29	t1	1677	1	7.95381	7.66239	26.5713	50.2505	37.846	100.06	12.0002	0.657722	86.3661	12.9536	1.03803	0.894387	0.0186616	0.952551
293	0	6	30	t1	1677	2	8.27841	6.94698	25.5415	46.6427	32.0471	70.6691	10.8422	0.708388		12.2301	1.19166	0.898464	0.0874479	0.968389
294	0	6	31	t1	1677	3	8.57564	7.39579	27.152	52.327	33.1259	77.2533	11.1316	0.657722		12.0767	1.15953	0.891936	0.0738728	0.951951
295	0	6	32	t2	1678	1	8.50116	7.53027	26.8025	51.5743	39.5148	108.097	10.931	0.657722	86.0842	13.767	1.12893	0.902181	0.0605621	0.974867
296	0	6	33	t3	1678	2	8.00801	6.80034	24.7748	44.0125			10.8258	0.657722	85.8228		1.17759	0.901084	0.0815532	0.971784
297	0	6	34	t1	1679	1	7.98692	7.61254	26.3853	49.4892	35.6175	86.3292	11.475	0.588284	86.8864	12.3963	1.04918	0.8933	0.0239993	0.964914
298	0	6	35	t3	1679	2	8.07579	7.06982	25.7275	46.4869			10.5982	0.588284	87.2127		1.14229	0.882561	0.0664202	0.964611
299	0	6	36	t1	1680	1	8.169	7.32703	26.0996	48.8576	35.4821	87.6529	11.2959	0.677166	89.7905	12.6683	1.11491	0.90131	0.0543344	0.962176
300	0	6	37	t4	1680	2	7.90252	6.98301	25.4006	45.7429			10.9283	0.526177	86.9718		1.13168	0.890933	0.0617721	0.94749
301	0	6	38	t1	1683	1	7.37704	6.61002	24.0081	40.9151	32.9322	75.1163	10.8463	0.588284	86.2609	12.0695	1.11604	0.892026	0.0548381	0.936034
302	0	6	39	t1	1684	1	8.04305	7.01576	25.6373	46.5042	33.8623	80.8179	12.3024	0.744127	87.0251	12.347	1.14643	0.889118	0.0682182	0.953
303	0	6	40	t1	1684	2	8.07686	7.53486	26.404	49.6103	34.2025	78.975	11.2007	0.623969		12.7388	1.07193	0.894219	0.0347177	0.963465
304	0	6	41	t4	1684	3	7.93693	7.35532	25.705	47.4906			10.6711	0.657722	85.6034		1.07907	0.903199	0.0380334	0.965465
305	0	6	42	t1	1686	1	8.57564	7.64147	27.2384	52.7683	37.5736	99.3331	11.824	0.558095	87.3007	12.9563	1.12225	0.89376	0.0576041	0.97535
306	0	6	43	t4	1686	2	7.84262	6.83651	25.006	44.7133			11.0551	0.588284	89.543		1.14717	0.898584	0.0685404	0.941779
307	0	6	44	t4	1687	1	8.0339	7.37704	25.891	47.9059			10.9171	0.595592	88.4753		1.08904	0.898051	0.0426227	0.971651
308	0	6	45	t1	1687	2	8.37608	7.16464	26.5448	50.1035	35.4276	87.229	10.8111	0.749918		12.6556	1.16909	0.893547	0.0779527	0.940713
309	0	6	46	t1	1688	1	8.16688	7.36707	26.0902	48.9268	36.0254	89.1584	11.4668	0.542371	86.7969	12.0178	1.10857	0.903234	0.0514879	0.965815
310	0	6	47	t3	1688	2	8.1116	6.98858	25.2333	45.89			10.928	0.542371	85.3803		1.16069	0.905692	0.0743714	0.970215
311	0	6	48	t1	1732	1	8.57564	7.64147	26.9978	52.2405	34.2982	82.6867	10.6566	0.651111	89.8157	12.4922	1.12225	0.900656	0.0576041	0.985204
312	0	6	49	t2	1739	1	8.86827	7.51647	27.3831	52.7077	44.3875	137.981	11.0324	0.657722	88.0692	15.8905	1.17985	0.88332	0.082504	0.993273
313	0	6	50	t1	1740	1	8.66846	6.86303	25.3516	45.5179	31.3933	67.7967	10.5059	0.670747	89.8396	12.1509	1.26307	0.889983	0.116243	1.02652
314	0	6	51	t1	1741	1	8.44603	6.94698	25.1975	44.7825	33.2404	76.0074	12.025	0.794728	85.8824	11.9814	1.21578	0.886347	0.0973845	1.02904
315	1	7	1	t2	2451	1	8.42911	7.72088	27.7645	54.4554	38.2671	100.553	11.4301	0.542371	88.9831	13.1797	1.09173	0.887708	0.0438532	0.938636
316	1	7	2	t3	2451	2	8.46444	7.81389	27.2703	54.1699			10.6238	0.47429	81.6773		1.08326	0.915353	0.0399646	0.958954
317	1	7	3	t1	2452	1	8.35384	7.64769	27.5334	53.9103	32.2145	68.9128	10.294	0.588284	86.5722	12.7659	1.09233	0.893641	0.04413	0.930753
318	1	7	4	t1	2452	2	8.12173	7.12042	25.3103	45.9938			8.5608	0.651111	85.752		1.14062	0.902222	0.0656931	0.987518
319	1	7	5	t2	2453	1	8.57614	7.44127	27.5598	54.2218			9.52377	0.595592			1.15251	0.897081	0.0708525	0.92439
320	1	7	6	t1	2453	2	8.09666	6.97681	25.378	46.6946	32.0191	69.8126	10.5464	0.542371		11.9137	1.16051	0.911088	0.0742925	0.950136
321	1	7	7	t4	2453	3	8.8751	7.86905	28.0276	56.9212			7.63806	0.465079	94.457		1.12785	0.910566	0.0600833	0.963633
322	1	7	8	t2	2454	1	8.57614	7.44127	27.5598	54.2218			9.52377	0.595592			1.15251	0.897081	0.0708525	0.92439
323	1	7	9	t1	2454	2	8.09666	6.97681	25.378	46.6946	32.0191	69.8126	10.5464	0.542371		11.9137	1.16051	0.911088	0.0742925	0.950136
324	1	7	10	t4	2454	3	8.8751	7.86905	28.0276	56.9212			7.63806	0.465079	94.457		1.12785	0.910566	0.0600833	0.963633
325	1	7	11	t1	2455	1	7.89978	7.13317	25.6279	47.1531	34.7248	84.4258	8.9421	0.565793	85.7167	11.7848	1.10747	0.902182	0.0509953	0.938592
326	1	7	12	t1	2455	2	8.68591	6.98858	26.372	49.6795	29.3337	56.6789	9.66923	0.708388	87.7069	11.8817	1.24287	0.897635	0.108286	0.959659
327	1	7	13	t4	2456	1	8.03013	7.14771	26.0225	48.5894			10.7206	0.558095	88.4905		1.12345	0.901679	0.0581387	0.927766
328	1	7	14	t2	2457	1	8.02851	7.10826	24.9928	45.2065	33.1579	75.7219	10.4601	0.542371	87.3098	12.4395	1.12946	0.909457	0.0607957	0.99149
329	1	7	15	t1	2457	2	7.83324	7.46217	25.7595	47.9751			7.47163	0.651111			1.04973	0.908557	0.0242603	0.956931
330	1	7	16	t1	2558	1	8.72269	7.30634	27.4563	52.9586	36.9742	94.3582	10.5106	0.542371	90.3904	13.3519	1.19385	0.8828	0.0883617	0.945156
331	1	7	17	t4	2558	2	8.15681	7.02624	25.7143	46.6686			9.39866	0.588284	89.8712		1.16091	0.886921	0.0744625	0.964513
332	1	7	18	t1	2559	1	8.64247	7.30101	26.6258	50.7177	36.4652	91.3041	11.1912	0.767029		12.9252	1.18374	0.899012	0.0841388	0.977126
333	1	7	19	t1	2560	1	8.29564	6.92328	25.6505	46.6946	33.2217	76.068	9.37089	0.930159	83.4453	11.8846	1.19822	0.891837	0.0901745	0.966018
334	1	7	20	t2	2562	1	8.59831	7.2933	26.6351	51.0811	37.3557	98.7101	12.3837	0.94858	76.8024	13.5593	1.17893	0.904817	0.0821195	0.964199
335	1	7	21	t1	2563	1	8.1949	7.23852	25.8684	47.9145	34.306	77.3485	11.0345	0.542371	83.4157	13.6026	1.13212	0.899781	0.0619681	0.972337
336	1	7	22	t1	2563	2	8.2449	7.4139	26.5036	49.593	33.3626	76.1718	10.0624	0.623969	80.2132	12.2873	1.11209	0.887199	0.0530695	0.968058
337	1	7	23	t1	2616	1	7.49918	6.83018	23.8089	40.2056	34.4826	82.8424	11.7159	0.800153	85.2738	12.5409	1.09795	0.891291	0.0466875	1.00057
338	1	7	24	t2	2616	2	8.30346	7.26477	26.59	50.5793	29.0442	55.2168	12.0521	0.749918	84.2548	11.7336	1.14298	0.898973	0.0667183	0.936694
339	1	7	25	t1	2617	1	7.73767	6.98858	25.4287	46.2447	31.9078	67.7621	10.1857	0.971114	78.4478	13.1205	1.10719	0.898721	0.0508675	0.91839
340	1	7	26	t1	2617	2	8.39001	7.18393	26.6126	50.6918	33.1688	75.8344	11.8491	0.767029	72.4407	12.4922	1.16789	0.899445	0.077442	0.93385
341	1	7	27	t4	2618	1	8.15363	7.01823	25.2014	46.0284			10.6345	0.726477	85.598		1.16178	0.910726	0.0748356	0.976433
342	1	7	28	t1	2618	2	8.24123	7.15255	26.3175	49.1258	36.1398	90.9666	8.68686	0.47429	76.3001	12.3893	1.15221	0.89131	0.0707218	0.942396
343	1	7	29	t1	2620	1	7.46565	7.00342	24.3802	43.13	33.7214	75.073	11.1811	0.542371		12.6344	1.066	0.911834	0.0319457	0.952113
344	1	7	30	t1	2621	1	8.41112	7.24569	26.3175	49.8352	34.2289	80.3334	10.6271	0.500906	87.5251	11.9889	1.16084	0.904182	0.0744361	0.960477
345	1	7	31	t1	2622	1	8.5154	7.30634	26.9208	51.2282	35.0914	83.7682	11.4604			12.6956	1.16548	0.888268	0.0764178	0.953862
346	1	7	32	t1	2623	1	7.91018	7.05266	25.1375	45.8121	34.1557	81.9426	11.2186	0.542371	85.8466	11.9354	1.12159	0.911056	0.0573096	0.956421
347	1	7	33	t4	2623	2	8.11427	7.28261	26.2763	48.9441			9.03369	0.542371	94.6506		1.1142	0.890805	0.0540145	0.948257
348	1	7	34	t1	2639	1	8.31959	7.37118	26.5261	50.1467	34.0896	80.6968	10.5132	0.558095			1.12867	0.895579	0.0604441	0.960476
349	1	7	35	t1	2639	2	8.37143	7.18092	26.748	50.787	32.6542	73.9569	11.6104	0.623969	86.5715		1.16579	0.892032	0.0765484	0.929646
350	1	7	36	t1	2640	1	8.25696	7.16947	26.1315	48.4855	33.3626	76.44	11.2177	0.794728	77.5768	12.178	1.15168	0.892263	0.0704955	0.958925
351	1	7	37	t1	2640	2	7.9069	7.07165	25.4831	46.7725	33.3003	78.6895	11.2791	0.623969		11.9994	1.11811	0.905095	0.0557626	0.938916
352	1	7	38	t1	2642	1	8.07043	7.23852	26.2311	49.0479	34.1612	80.4978	11.0258	0.657722	86.5573	12.1893	1.11493	0.895769	0.0543414	0.93544
353	1	7	39	t1	2643	1	8.23598	7.35355	26.3946	49.2729	34.4655	81.7004	11.282	0.588284	87.3513	11.6775	1.12	0.888766	0.0566038	0.965371
354	1	7	40	t1	2643	2	7.53486	7.32703	25.2558	45.6391	32.532	71.0671	10.999	0.542371		11.1576	1.02836	0.89913	0.0139841	0.950072
355	1	7	41	t3	2643	3	8.56201	7.16464	26.59	50.1294			10.3816	0.657722			1.19504	0.890977	0.0888537	0.961097
356	1	7	42	t1	2644	1	8.15363	7.40455	26.2311	49.6709	35.3357	85.7841	9.36218	0.595592	91.2105	12.4384	1.10116	0.907146	0.0481464	0.954636
357	1	7	43	t1	2644	2	7.92111	7.08021	25.3742	45.9419	30.0343	60.555	10.6677	0.651111	73.8731	11.2241	1.11877	0.896675	0.0560548	0.958768
358	1	7	44	t2	2645	1	8.57413	6.86114	26.1541	48.6845	37.3876	97.7065	10.8732	0.542371	87.6804	13.673	1.24966	0.89438	0.110979	0.949041
359	1	7	45	t1	2646	1	7.90635	7.32171	25.9136	48.1049	36.8014	93.3892	10.6178	0.623969	88.623	12.6502	1.07985	0.900211	0.0383919	0.945126
360	1	7	46	t4	2646	2	8.09666	7.1767	25.9587	48.0876			11.6719	0.623969	86.4421		1.12819	0.896761	0.0602325	0.949047
361	1	7	47	t1	2647	1	8.29564	7.25822	26.2763	48.7624	35.6401	86.1821	11.6599	0.623969		13.1297	1.14293	0.887498	0.0666986	0.969806
362	1	7	48	t1	2648	1	8.31595	7.38584	26.934	51.3839	36.3243	92.7749	12.0812	0.465079		13.3016	1.12593	0.890093	0.0592364	0.938802
363	1	7	49	t1	2649	1	8.50269	6.98858	26.1541	48.7451	36.0083	90.7071	11.3662	0.657722	87.2001	12.9536	1.21665	0.895492	0.0977394	0.957424
364	1	7	50	t1	2649	2	8.06454	7.13014	26.0093	48.3212	32.6784	73.706	9.39988	0.623969	86.8445	12.2873	1.13105	0.897613	0.061495	0.934609
365	1	7	51	t1	2651	1	8.05595	7.33116	26.3308	49.2296	32.2145	69.6396	11.3043	0.595592	91.8502	12.8567	1.09886	0.892297	0.0471035	0.942221
366	1	8	1	t2	2354	1	8.23282	7.06982	25.3742	45.4747	32.6636	68.7571	11.9794	0.726477	89.5532	12.2361	1.1645	0.887556	0.0760003	1.00526
367	1	8	2	t2	2354	2	8.31959	7.55436	26.5806	50.9167	32.6878	74.2684	11.8539	0.749918	88.2824	11.8973	1.1013	0.905607	0.0482071	0.969457
368	1	8	3	t3	2354	3	7.96088	6.71005	24.7655	44.3326			11.6786	0.749918	90.6503		1.18641	0.908323	0.0852589	0.946353
369	1	8	4	t1	2355	1	8.46496	7.2439	26.404	49.792	32.111	71.8372	10.4595	0.749918	93.1947	11.5118	1.16856	0.897494	0.0777304	0.967225
370	1	8	5	t3	2355	2	8.18751	7.44359	26.699	51.2628			11.592	0.767029			1.09994	0.903699	0.047592	0.933731
371	1	8	6	t3	2355	3	8.46904	6.23276	24.925	43.6578			11.9417	0.749918	88.7011		1.3588	0.883078	0.15211	0.949605
372	1	8	7	t3	2355	4	8.17799	7.08937	25.6147	46.6254			11.8532	0.749918			1.15356	0.893005	0.0713039	0.976612
373	1	8	8	t1	2356	1	8.22809	7.38584	26.3175	49.0133	31.0867	66.6546	11.8796	0.794728		11.4122	1.11404	0.889269	0.0539428	0.973811
374	1	8	9	t2	2356	2	8.03013	6.90639	25.3197	45.4054	30.9496	64.0418	11.4502	0.749918		11.7734	1.16271	0.890023	0.0752345	0.959303
375	1	8	10	t2	2356	3	8.36626	7.23494	25.9361	48.3471	32.6014	74.0088	11.7961	0.677166		11.9445	1.15637	0.903171	0.0725151	0.983299
376	1	8	11	t1	2356	4	7.62787	7.36707	25.8816	47.8453			12.2861	0.623969			1.0354	0.897564	0.0173926	0.922462
377	1	8	12	t2	2357	1	8.89263	7.42381	27.1839	52.6558	34.2927	80.342	11.2519	0.749918	89.3837	12.0742	1.19785	0.895434	0.0900209	0.984693
378	1	8	13	t3	2357	2	8.05326	7.6731	26.5036	51.0811			10.7571	0.708388	87.4551		1.04954	0.913821	0.0241733	0.950107
379	1	8	14	t2	2358	1	8.55038	7.17851	26.5261	50.0342			11.2676	0.749918	89.2946		1.19111	0.893571	0.0872196	0.963479
380	1	8	15	t1	2358	2	8.32219	7.07471	25.9906	48.1308	30.5815	63.4102	11.8928	0.657722	91.7965	11.0689	1.17633	0.895364	0.0810215	0.960756
381	1	8	16	t1	2358	3	7.06921	5.86	22.0443	34.3396	25.624	45.7688	11.4216	0.651111		10.0457	1.20635	0.888	0.0935252	0.947464
382	1	8	17	t1	2360	1	8.20335	7.53486	27.2197	52.1107	34.629	81.2072	11.8674	0.677166	87.8709	12.2418	1.08872	0.883836	0.0424754	0.931599
383	1	8	18	t1	2360	2	8.50116	7.73599	27.6649	55.1562	33.3813	75.4969	11.5093	0.677166	89.8798	11.5598	1.09891	0.905619	0.0471247	0.936461
384	1	8	19	t1	2360	3	9.04122	7.57151	27.2703	52.6039	32.4005	71.0066	11.5226	0.670747	89.7195	11.7763	1.19411	0.888891	0.0884685	1.02207
385	1	8	20	t1	2361	1	8.59982	7.48128	26.776	51.0379	34.9037	84.9795	10.9692	0.800153	84.6055	12.5658	1.14951	0.894562	0.0695564	0.990062
386	1	8	21	t4	2361	2	7.90854	6.88569	24.6977	43.8914			11.3734	0.744127			1.14855	0.90422	0.0691384	0.974438
387	1	8	22	t1	2361	3	8.36781	7.3288	25.7914	48.2	33.1088	74.874	11.0908	0.749918	89.2048	12.0795	1.14177	0.91056	0.0661932	0.99928
388	1	8	23	t1	2361	4	7.90635	6.79016	24.3483	42.308	33.2233	79.2865	10.965	0.767029	89.0102	12.4641	1.16438	0.896803	0.0759494	0.996604
389	1	8	24	t1	2362	1	8.29564	7.29686	26	48.7797	32.887	73.6627	11.7957	0.677166		11.7082	1.13688	0.906783	0.0640553	0.974622
390	1	8	25	t4	2362	2	8.15681	7.22237	25.891	48.1222			11.2942	0.749918			1.12938	0.902106	0.06076	0.96149
391	1	8	26	t1	2363	1	8.30398	7.36942	26.4265	49.991	33.2684	76.7342	10.7478	0.749918	89.3433	11.8496	1.12682	0.899542	0.0596273	0.96143
392	1	8	27	t1	2363	2	8.21283	7.06247	25.2784	45.5698	33.2591	77.3398	11.7949	0.623969	87.0034	11.6641	1.16288	0.896164	0.0753086	0.999683
393	1	8	28	t2	2363	3	7.91455	7.16464	25.1469	46.0543	31.9607	69.5098	10.6542	0.623969		11.5373	1.10467	0.915193	0.0497317	0.96703
394	1	8	29	t2	2363	4	7.98041	7.35943	25.5057	46.4437	33.4225	75.3672	11.9814	0.677166	88.6632	11.5733	1.08438	0.897143	0.0404818	0.993191
395	1	8	30	t1	2363	5	8.40444	6.90576	25.891	47.7674	29.2528	56.4453	10.4701	0.657722	87.9918	11.9499	1.21702	0.895456	0.0978872	0.954285
396	1	8	31	t1	2368	1	7.88498	7.67987	26.8982	51.5051	31.3707	64.1369	12.0687	0.677166	87.8419	11.3864	1.02671	0.894567	0.013178	0.923409
397	1	8	32	t4	2368	2	7.99937	6.60413	24.957	45.2065			10.9817	0.651111	89.0258		1.21127	0.912067	0.0955414	0.917826
398	1	8	33	t1	2369	1	8.54177	7.48128	26.5261	50.6918	33.7837	80.368	11.8214	0.623969	88.8358	12.246	1.14175	0.905314	0.0661859	0.990093
399	1	8	34	t1	2370	1	8.45831	7.05082	26.1089	48.8143	32.0113	69.6655	11.9121	0.595592	88.5171	11.839	1.19962	0.899867	0.090752	0.959547
400	1	8	35	t1	2371	1	7.85805	7.47838	25.7143	47.8193	30.8274	63.6265	11.5706	0.749918	86.7651	10.4774	1.05077	0.90879	0.024756	0.965181
401	1	8	36	t2	2372	1	8.38434	7.41331	26.4172	50.19	35.7452	87.2896	12.0586	0.857564		12.0634	1.13098	0.903762	0.0614664	0.972644
402	1	8	37	t2	2372	2	7.80059	7.25822	25.5096	47.0234	30.6717	64.1456	11.9194	0.670747			1.07472	0.908065	0.0360168	0.945657
403	1	8	38	t2	2372	3	8.06293	7.56408	26.295	49.1085	35.5685	87.6962	11.2892	0.749918	88.6241	12.7136	1.06595	0.892526	0.0319218	0.975399
404	1	8	39	t2	2372	4	8.12226	7.29152	25.8684	48.0702	35.0088	83.5346	11.5577	0.708388	87.5821	12.2873	1.11393	0.902706	0.0538961	0.967628
405	1	8	40	t1	2373	1	8.31959	7.38818	26.1315	49.2123	33.4996	76.8207	11.6851	0.657722		12.0967	1.12607	0.905638	0.0592964	0.98097
406	1	8	41	t1	2373	2	8.32479	7.08388	26.1089	48.6413	31.6035	68.6705	11.905	0.657722	87.9937	11.5054	1.17517	0.896677	0.0805334	0.952202
407	1	8	42	t1	2441	1	8.65098	7.59092	27.7645	54.7582	33.4903	76.3708	10.8192	0.767029	86.5211	12.0634	1.13965	0.892644	0.065267	0.941889
408	1	8	43	t2	2441	2	7.82219	7.35767	25.5508	47.3867	35.0423	86.9608	11.3107	0.749918		12.2908	1.06313	0.912129	0.0306011	0.953897
409	1	8	44	t1	2442	1	7.99558	7.24569	25.891	48.2346	31.3801	66.3172	11.7337	0.677166		10.9952	1.10349	0.904214	0.0492011	0.943323
410	1	8	45	t2	2442	2	8.20704	7.03055	25.7462	47.1531	34.4336	81.0342	11.0098	0.588284		12.091	1.16734	0.893909	0.0772097	0.96107
411	1	8	46	t1	2443	1	8.7068	7.12285	26.5487	49.9477	30.6585	63.2631	11.945	0.708388	89.1546	11.2191	1.22238	0.890509	0.100062	0.975185
412	1	8	47	t2	2443	2	7.98041	7.12285	25.3874	46.6427	42.4633	127.452	11.3274	0.726477	89.2775	14.054	1.1204	0.909405	0.0567798	0.957163
413	1	8	48	t1	2444	1	8.15203	7.67987	27.0391	52.4395	33.3906	75.6094	11.3207	0.767029	86.0237	11.7694	1.06148	0.90133	0.0298237	0.937672
414	1	8	49	t2	2444	2	8.10307	7.05266	25.9268	48.1827	34.787	83.9845	11.742	0.623969	87.6573	12.1278	1.14894	0.900749	0.0693072	0.931539
415	1	8	50	t1	2445	1	8.42911	7.89375	27.9825	55.2946	33.7798	77.5388	11.4631	0.726477	86.8803	12.3501	1.06782	0.887402	0.0327977	0.945088
416	1	8	51	t1	2445	2	8.22178	7.82716	27.12	53.2441	34.9862	86.7964	11.5254	0.726477	88.4833	12.168	1.05042	0.909706	0.0245885	0.949267
417	1	8	52	t4	2445	3	8.48639	7.53027	26.8756	52.0415			11.7614	0.726477	86.1073		1.12697	0.905403	0.0596958	0.964436
418	1	8	53	t2	2445	4	7.69843	6.93202	24.6752	43.7962	33.9713	79.5634	11.5764	0.767029	89.5082	12.2591	1.11056	0.903911	0.0523846	0.957009
419	1	9	1	t4	2251	1	8.18223	7.43254	26.7441	51.6781			11.336	0.657722	91.8339		1.10086	0.907947	0.048011	0.924256
420	1	9	2	t4	2252	1	8.22178	7.49803	26.1767	49.2902			11.0294	0.565793	95.2214		1.09653	0.903945	0.0460411	0.982296
421	1	9	3	t4	2252	2	7.73767	7.52969	25.8365	48.2692			11.0696	0.588284			1.02762	0.908684	0.0136224	0.947996
422	1	9	4	t4	2252	3	8.0242	7.30101	26.0902	49.0739			11.4647	0.657722	88.4702		1.09905	0.905949	0.0471901	0.937614
423	1	9	5	t1	2253	1	7.95055	7.58065	26.2631	50.1986	35.7452	89.5477	11.1451	0.588284	92.415		1.04879	0.914558	0.0238162	0.942978
424	1	9	6	t3	2253	2	8.39104	7.20138	26.3985	49.4632			10.444	0.565793	93.8982		1.1652	0.891938	0.0762978	0.959487
425	1	9	7	t1	2254	1	8.26586	7.40864	26.1767	49.7141	32.7858	74.4501	11.3496	0.726477	92.9662	11.7672	1.11571	0.91172	0.0546887	0.967469
426	1	9	8	t4	2255	1	8.30398	7.31521	26.2763	49.8266			11.5674	0.670747	91.8754		1.13517	0.906866	0.0633046	0.957507
427	1	9	9	t4	2255	2	8.21125	7.36942	26.295	50.1986			11.4835	0.565793			1.11423	0.912339	0.0540308	0.946761
428	1	9	10	t1	2256	1	8.25539	7.32703	25.8233	47.4733	34.3511	79.9873	11.0568	0.670747	91.1839	12.4088	1.1267	0.894614	0.0595773	1.00071
429	1	9	11	t4	2256	2	8.2428	7.25405	26.2218	49.2729			10.8994	0.542371	91.6566		1.1363	0.900519	0.0638037	0.953097
430	1	9	12	t4	2257	1	8.65248	7.44359	26.9527	52.0761			11.0344	0.651111	92.3451		1.16241	0.900832	0.0751041	0.971347
431	1	9	13	t4	2257	2	8.02582	7.69056	26.3853	50.3025			11.1253	0.565793	90.8179		1.04359	0.90798	0.0213317	0.963714
432	1	9	14	t3	2257	3	7.95055	7.36472	25.6505	47.2397			10.8581	0.657722			1.07954	0.902248	0.0382511	0.973501
433	1	9	15	t4	2257	4	7.89759	7.46565	26.2537	49.6189			11.6508	0.677166			1.05786	0.904641	0.0281154	0.933264
434	1	9	16	t1	2258	1	8.25539	7.37822	26.1992	49.6189	34.945	85.7841	11.7282	0.526177	91.026	12.0221	1.11889	0.908407	0.056108	0.96412
435	1	9	17	t4	2258	2	8.21915	7.57094	26.5168	51.0119			11.6805	0.526177	92.6366		1.08562	0.911673	0.0410515	0.958066
436	1	9	18	t2	2258	3	8.53519	7.27013	26.9978	51.9463			10.9482	0.558095			1.17401	0.895585	0.0800401	0.938189
437	1	9	19	t2	2259	1	8.4869	7.6307	27.0655	53.2009			11.1598	0.726477	90.9813		1.1122	0.91263	0.0531219	0.95606
438	1	9	20	t4	2259	2	8.33829	7.14711	26.4397	49.5843			11.1544	0.670747	89.7819		1.16667	0.891333	0.0769231	0.943958
439	1	9	21	t1	2259	3	7.31462	8.62995	26.8212	51.6435	35.8635	90.7936	11.144	0.651111	91.4072		0.847586	0.902133	-0.0824938	0.960006
440	1	9	22	t4	2260	1	8.31959	7.48763	26.8663	51.8252			10.7778	0.677166	93.4142		1.11111	0.902268	0.0526316	0.944051
441	1	9	23	t4	2260	2	8.56201	7.35943	26.6483	50.6139			10.9812	0.708388			1.16341	0.895652	0.075532	0.977777
442	1	9	24	t3	2260	3	8.48945	7.36942	27.2703	53.7286			11.3189	0.657722	95.0063		1.15198	0.907897	0.070625	0.914528
443	1	9	25	t1	2261	1	8.61791	7.26477	26.8663	50.8302	36.6022	92.8355	11.4279	0.623969	93.179		1.18626	0.884945	0.0851958	0.967368
444	1	9	26	t4	2261	2	7.99774	7.24927	25.2784	46.0284			11.8921	0.623969	94.0829		1.10325	0.905182	0.0490896	0.989295
445	1	9	27	t1	2262	1	8.0339	6.9139	25.0698	45.0248	33.2139	78.1012	11.8486	0.595592	92.4205	12.4214	1.16199	0.900242	0.0749274	0.968921
446	1	9	28	t4	2263	1	8.22809	6.97681	25.5322	47.1358			11.3819	0.542371	90.777		1.17935	0.908628	0.0822947	0.956522
447	1	9	29	t3	2263	2	7.56408	7.38584	25.6505	47.058			11.265	0.565793	92.8236		1.02413	0.898778	0.011923	0.932422
448	1	9	30	t1	2265	1	9.11745	7.35061	28.518	57.6566	30.8913	66.1874	11.1283	0.565793	90.4009	12.0005	1.24037	0.890883	0.107289	0.91293
449	1	9	31	t4	2265	2	8.09452	7.72256	27.0617	52.898			10.7935	0.542371	94.7193		1.04817	0.907695	0.0235164	0.928117
450	1	9	32	t1	2268	1	8.25329	7.51647	26.3401	50.1554	35.4712	88.9421	10.1149	0.542371	93.9774	12.8031	1.09803	0.908431	0.046724	0.971434
451	1	9	33	t4	2268	2	8.21547	7.71752	26.9208	52.0328			10.5711	0.565793	93.1002		1.06452	0.902219	0.0312528	0.957022
452	1	9	34	t4	2269	1	8.45831	7.41915	26.4491	50.5361			10.5637	0.500906	90.6182		1.14007	0.907799	0.065449	0.975273
453	1	9	35	t1	2339	1	8.32843	7.4465	26.5036	50.2851	33.6124	76.4487	11.1613	0.542371		11.7141	1.11844	0.899582	0.0559069	0.968647
454	1	9	36	t2	2339	2	8.16688	7.39988	26.5487	50.5188			11.6275	0.623969	94.4574		1.10365	0.90069	0.0492716	0.939546
455	1	9	37	t1	2339	3	8.0881	7.46565	26.8025	50.8735	33.4529	76.1112	11.3189	0.670747		11.3757	1.08338	0.889922	0.0400197	0.932207
456	1	9	38	t3	2339	4	8.2044	7.66239	26.7254	51.4099			11.3815	0.595592			1.07074	0.904499	0.0341604	0.960404
457	1	9	39	t1	2341	1	8.54228	7.53658	27.5014	53.5556	34.0467	81.8561	11.154	0.595592	93.8372	12.2837	1.13344	0.889823	0.0625479	0.944133
458	1	9	40	t1	2341	2	8.58623	7.37704	26.934	51.557	35.2548	85.265	11.0741	0.623969	92.6034	12.6289	1.16391	0.893091	0.0757478	0.964911
459	1	9	41	t1	2344	1	8.37401	7.51647	26.7254	51.5829	34.7045	83.9932	11.4168	0.726477	91.9926	12.7323	1.11409	0.907544	0.0539661	0.958365
460	1	9	42	t1	2345	1	7.9069	7.44185	25.6824	47.8886	33.0824	77.1235	11.8792	0.657722	93.214	11.7215	1.06249	0.912369	0.0302986	0.96504
461	1	9	43	t4	2345	2	8.28677	7.72928	26.9527	52.8807			11.2152	0.651111	91.3691		1.07213	0.914751	0.0348083	0.951298
462	1	9	44	t1	2345	3	8.48486	6.86051	25.9906	47.8799	31.4626	68.039	10.6463	0.657722		11.4016	1.23677	0.890697	0.105853	0.954856
463	1	9	45	t4	2345	4	8.46496	7.60742	26.9301	52.4049			10.2831	0.565793			1.11272	0.908039	0.0533543	0.965118
464	1	9	46	t1	2346	1	8.37608	7.16464	25.8365	47.9837	32.5881	75.0989	11.4039	0.657722	92.2293	12.0048	1.16909	0.903309	0.0779527	0.98227
465	1	9	47	t1	2347	1	8.3071	6.83651	25.2784	45.6391	29.2831	59.6725	11.2956	0.595592			1.21511	0.897526	0.0971099	0.977321
466	1	9	48	t4	2347	2	8.65048	7.72032	27.2384	53.7719			11.4303	0.677166	93.695		1.12048	0.910759	0.0568182	0.975461
467	1	9	49	t2	2347	3	8.10093	7.15497	25.3103	46.461	36.0441	89.3141	11.5512	0.677166	92.1548	13.2243	1.13221	0.911387	0.0620061	0.979815
468	1	9	50	t1	2347	4	7.7018	7.03239	25.5773	46.8157	32.9812	76.0593	11.4167	0.623969		12.1481	1.09519	0.899275	0.0454324	0.908644
469	1	9	51	t3	2347	5	7.94782	7.27727	26.0132	48.3817			11.2558	0.657722	93.526		1.09214	0.898471	0.0440429	0.938912
470	1	9	52	t1	2348	1	8.28729	7.49803	26.5487	50.6139	29.7454	59.8802	11.5137	0.595592	93.0091	11.1813	1.10526	0.902387	0.05	0.964227
471	1	9	53	t4	2348	2	7.83379	7.50264	26.0132	49.2123			11.5334	0.623969	96.7024		1.04414	0.913895	0.0215925	0.937999
472	1	9	54	t1	2349	1	8.4869	7.05082	26.5036	50.3717	34.4072	82.8338	11.1508	0.565793	91.5461	12.7228	1.20368	0.901129	0.0924252	0.933024
473	1	9	55	t4	2349	2	8.0339	7.09913	25.8233	47.6896			11.4418	0.657722	91.987		1.13167	0.898691	0.0617704	0.939286
474	1	9	56	t4	2349	3	8.47211	7.43254	26.6258	50.5447			11.6549	0.651111	90.5582		1.13987	0.895944	0.0653622	0.97846
475	1	9	57	t3	2350	1	7.94619	7.3223	25.6279	47.5252			11.4638	0.651111			1.0852	0.9093	0.040861	0.961552
476	1	9	58	t4	2350	2	8.5154	7.48821	26.9301	52.128			11.0504	0.726477			1.13717	0.903242	0.0641847	0.960731
477	1	9	59	t1	2350	3	7.79227	7.46275	26.1767	49.394	32.4643	70.4875	11.9064	0.708388	94.3085	10.7481	1.04415	0.905849	0.0216006	0.924652
478	1	9	60	t1	2351	1	8.1854	7.81333	26.3853	50.8908	31.8214	70.747	11.1985	0.558095	91.6996	11.534	1.04762	0.9186	0.0232558	0.987022
479	1	9	61	t1	2352	1	7.5084	7.05266	24.7522	44.2547	30.0272	63.1679	12.4126	0.857564	94.0446	10.8685	1.06462	0.907697	0.0312985	0.93979
480	1	9	62	t3	2352	2	7.75386	7.09669	24.9383	44.8171			10.926	0.500906	92.1802		1.0926	0.905568	0.0442525	0.964318
481	1	9	63	t1	2352	3	8.1584	7.28261	25.6598	47.7242	32.8271	73.9655	11.3348	0.749918	93.0005	12.0706	1.12026	0.910837	0.0567181	0.977786
482	1	9	64	t1	2353	1	8.55797	7.72032	27.0523	52.699	34.6251	84.1748	12.5751	0.749918	90.3795	12.6505	1.1085	0.904906	0.051458	0.984675
483	1	9	65	t2	2353	2	8.45575	7.65787	27.0749	52.3962			11.6724	0.670747	94.3033		1.10419	0.898207	0.0495161	0.970622
484	1	10	1	t1	2049	1	8.39104	7.46565	26.3946	50.2505	33.9977	78.9923	10.4961	0.623969	90.657	12.1396	1.12395	0.906401	0.05836	0.979112
485	1	10	2	t4	2049	2	8.28311	7.94782	27.4789	54.516			10.9521	0.526177	94.1713		1.04219	0.907268	0.0206575	0.948436
486	1	10	3	t4	2050	1	8.57564	7.44592	27.0842	52.4222			11.6998	0.670747			1.15172	0.898031	0.0705125	0.956664
487	1	10	4	t4	2050	2	8.36109	7.56637	26.6803	51.0206			10.9142	0.651111			1.10503	0.900689	0.049896	0.973857
488	1	10	5	t2	2050	3	8.28311	7.3347	26.3946	49.4026	35.9857	89.9024	10.8253	0.565793	89.7964	13.0451	1.1293	0.891107	0.0607264	0.965863
489	1	10	6	t1	2051	1	8.39671	7.20558	26.6803	50.3371	34.3737	81.8215	10.7061	0.595592	89.0639	12.5658	1.16531	0.888623	0.0763434	0.944018
490	1	10	7	t4	2051	2	8.2344	7.37704	25.9587	48.5807			10.0442	0.677166	89.8482		1.11622	0.905957	0.0549184	0.982065
491	1	10	8	t4	2051	3	8.67794	7.38584	26.9659	52.3616			10.7513	0.558095	90.4461		1.17494	0.904883	0.0804358	0.961375
492	1	10	9	t1	2052	1	8.37039	7.04039	26.3269	49.1085	34.6835	82.6435	11.0019	0.623969	87.9973	12.7024	1.18891	0.890363	0.0863038	0.942488
493	1	10	10	t1	2052	2	8.36626	7.60344	27.4112	53.5469	34.4562	79.2	9.23924	0.542371	92.3709	12.2074	1.10033	0.895549	0.0477665	0.933033
494	1	10	11	t2	2053	1	8.02528	7.69787	26.3853	50.389	35.1404	82.8424	11.0293	0.47429	97.2171	12.9586	1.04253	0.909542	0.0208234	0.962909
495	1	10	12	t4	2053	2	8.43629	7.63637	27.0975	53.1403			11.341	0.595592	92.1905		1.10475	0.909445	0.0497688	0.952148
496	1	10	13	t1	2054	1	8.56807	7.56637	27.1932	53.1836	36.3936	90.4389	10.798	0.588284	91.3569	12.3347	1.13239	0.903787	0.0620845	0.957377
497	1	10	14	t3	2054	2	8.15999	7.3288	26.3627	49.8785			11.5365	0.588284	89.4227		1.11341	0.90187	0.0536639	0.94167
498	1	10	15	t1	2055	1	8.46649	7.16464	26.186	49.0047	32.8193	76.1458	11.4132	0.47429	89.7129	12.0953	1.18171	0.898067	0.0832858	0.972188
499	1	10	16	t1	2055	2	8.21915	7.38584	26.5129	50.4841	34.7699	84.6161	11.3711	0.657722	90.712	12.3375	1.11283	0.902505	0.0534006	0.944412
500	1	10	17	t4	2055	3	8.69487	7.28261	27.4789	53.4258			11.7994	0.744127			1.19392	0.889125	0.0883904	0.93087
501	1	10	18	t1	2056	1	8.1986	7.35767	26.1315	49.0133	32.0487	70.0981	11.7618	0.651111	87.8251	11.8309	1.11429	0.901976	0.0540574	0.96662
502	1	10	19	t4	2057	1	8.3071	7.30101	25.8365	48.4769			10.8832	0.542371			1.1378	0.912593	0.06446	0.982624
503	1	10	20	t4	2057	2	8.3331	7.45579	26.1541	48.9095			11.5396	0.542371	89.8929		1.11767	0.898512	0.0555651	0.997693
504	1	10	21	t1	2058	1	8.19649	7.44708	26.9169	52.1021	35.142	86.0956	11.9327	0.657722	91.791	12.4325	1.10063	0.903679	0.0479051	0.920129
505	1	10	22	t4	2058	2	8.2491	7.49918	26.885	50.934			11.3431	0.565793			1.1	0.88552	0.047619	0.953898
506	1	10	23	t1	2059	1	8.24543	7.29686	26.2631	49.0912	31.9662	70.1673	11.1738	0.465079	89.9705	11.6749	1.13	0.894381	0.0610315	0.962577
507	1	10	24	t1	2060	1	7.94619	7.35061	25.7275	48.1135	31.1208	66.5768	11.2493	0.526177	89.2204	11.2584	1.08102	0.913441	0.0389351	0.953466
508	1	10	25	t4	2060	2	7.70854	7.52452	26.0545	48.5028			11.2902	0.565793			1.02446	0.897869	0.0120805	0.939234
509	1	10	26	t1	2060	3	8.44449	7.65787	26.6351	50.7956	36.1795	90.8628	11.095	0.542371		12.672	1.10272	0.89976	0.0488513	0.999873
510	1	10	27	t1	2061	1	8.34711	7.30989	26.2724	49.3594	35.1778	85.464	11.7911	0.657722	90.8381	12.7689	1.14189	0.898628	0.0662463	0.970883
511	1	10	28	t1	2061	2	8.37143	7.23673	25.9681	48.5461	34.088	81.3024	11.6569	0.670747		12.2968	1.1568	0.90466	0.072699	0.980116
512	1	10	29	t2	2062	1	8.82916	7.35943	27.5746	53.6421	34.5839	81.4581	11.0054	0.465079	91.4924	12.9185	1.19971	0.886536	0.090788	0.951366
513	1	10	30	t1	2063	1	8.2302	7.27727	26.1767	48.9787	34.274	80.541	11.6673	0.595592	89.9992	11.7657	1.13095	0.898233	0.0614498	0.96042
514	1	10	31	t1	2063	2	8.37866	7.13378	25.8684	47.9318	34.896	84.0018	11.1964	0.623969		12.2996	1.17451	0.900106	0.0802506	0.9794
515	1	10	32	t1	2064	1	8.87217	7.29152	26.5261	50.0688	34.4375	82.2109	11.2492	0.558095	89.1675	13.0372	1.21678	0.894189	0.0977904	1.01478
516	1	10	33	t3	2064	2	8.85411	7.27013	27.1068	52.3184			11.4813	0.595592			1.21788	0.894761	0.0982363	0.966325
517	1	10	34	t4	2065	1	8.50269	7.66239	27.1294	53.0711			11.6868	0.657722			1.10967	0.906125	0.0519826	0.964167
518	1	10	35	t1	2065	2	8.67195	7.37704	26.9114	51.2455	33.7853	77.0716	10.7582	0.565793	93.1733	12.7146	1.17553	0.889185	0.0806847	0.980468
519	1	10	36	t1	2066	1	8.15681	7.56408	26.3308	50.0169	31.8011	70.4788	10.3312	0.526177	87.2725	11.6433	1.07836	0.906567	0.037703	0.968834
520	1	10	37	t1	2067	1	8.21178	7.46275	26.5036	49.8785	32.8061	74.6923	11.3221	0.657722	93.7163	11.6982	1.10037	0.892307	0.0477865	0.964967
521	1	10	38	t2	2068	1	8.2365	7.52969	26.4717	50.0602	33.4716	76.6563	10.6304	0.500906	85.9427	11.8973	1.09387	0.897718	0.0448308	0.97301
522	1	10	39	t4	2068	2	8.7514	7.07899	26.3946	48.7711			10.9912	0.465079	89.2327		1.23625	0.879715	0.105646	0.997647
523	1	10	40	t1	2069	1	8.45831	7.23494	26.1541	48.2346	34.5387	83.4135	11.5565	0.744127	90.8465	12.6809	1.16909	0.886115	0.0779553	0.996436
524	1	10	41	t4	2069	2	8.97254	7.61879	27.6462	54.3948			11.8544	0.558095	90.5797		1.17769	0.894327	0.0815937	0.987037
525	1	10	42	t2	2070	1	8.48945	7.56237	26.9659	52.3184	30.8765	64.2061	11.4128	0.588284	92.5651	12.4134	1.12259	0.904135	0.0577556	0.963769
526	1	10	43	t3	2070	2	8.86144	7.61197	27.2384	53.2614			11.3873	0.623969	93.0452		1.16415	0.902113	0.0758475	0.994669
527	1	10	44	t4	2071	1	8.94598	7.69562	27.9957	55.7445			11.7252	0.623969	93.4171		1.16248	0.893777	0.0751344	0.969972
528	1	10	45	t1	2073	1	7.97391	7.67987	26.1089	48.5375	32.887	73.6887	11.3904	0.565793	87.7694	11.7694	1.03829	0.894763	0.018784	0.990918
529	1	10	46	t1	2144	1	7.82716	6.90639	24.8425	43.8048	31.352	68.6273	10.8667	0.623969	90.1693	10.919	1.13332	0.891951	0.062495	0.969222
530	1	10	47	t2	2145	1	8.06722	7.53371	25.9003	47.8366	35.4634	85.663	11.4405	0.657722	91.3711	12.6286	1.07082	0.896106	0.034197	0.997842
531	1	10	48	t1	2146	1	7.81831	6.98177	25.0472	45.094	31.4813	69.1724	12.0974	0.588284	91.3563	11.7259	1.11982	0.903251	0.056523	0.950714
532	1	10	49	t4	2146	1	8.64047	7.58008	27.1294	52.9586			11.4017	0.623969	91.1974		1.13989	0.904204	0.0653732	0.971325
533	1	10	50	t4	2147	1	8.34296	7.33824	26.1767	48.9527			11.4931	0.677166	93.9117		1.13692	0.897757	0.0640716	0.982256
534	1	10	51	t1	2148	1	7.69843	7.04223	24.7974	43.9606	30.5005	64.3186	11.8215	0.657722	89.2274	10.7452	1.09318	0.898384	0.0445166	0.968588
535	1	10	52	t4	2148	2	8.39104	7.25583	26.2218	49.5584			10.6913	0.595592	90.025		1.15645	0.905737	0.0725517	0.964886
536	1	10	53	t1	2149	1	8.1854	7.25524	25.9229	48.425	34.067	82.4791	11.8456	0.657722	91.4311		1.12821	0.905548	0.060241	0.96319
537	1	10	54	t4	2149	2	7.98854	7.44708	25.673	47.3954			11.1471	0.526177			1.07271	0.903631	0.0350787	0.985842
538	1	11	1	t4	1854	1	8.59831	7.5932	27.9957	55.2254			9.2015	0.623969	86.8338		1.13237	0.885454	0.0620767	0.928514
539	1	11	2	t2	1854	2	8.09292	7.55436	26.5619	50.5966	32.4776	72.3909	11.3883	0.657722	85.6593	12.4655	1.07129	0.901181	0.0344188	0.94901
540	1	11	3	t4	1855	1	8.65098	7.53486	27.5427	53.9795			11.2501	0.657722	85.3972		1.14813	0.894181	0.0689564	0.948421
541	1	11	4	t3	1855	2	8.50167	7.62787	28.5896	56.8174			11.5431	0.657722	90.8019		1.11455	0.873525	0.054174	0.89643
542	1	11	5	t2	1856	1	8.38434	7.53371	26.8118	51.6002	34.0148	80.8525	10.7168	0.800153	86.9966	12.8994	1.11291	0.902006	0.0534378	0.961426
543	1	11	6	t3	1856	2	8.05111	7.51647	26.4304	50.6485			11.8328	0.800153			1.07113	0.911107	0.0343437	0.93841
544	1	11	7	t3	1856	3	7.6273	7.95381	26.7986	51.2628			11.5735	0.842295	84.9496		0.95895	0.896992	-0.0209553	0.929466
545	1	11	8	t3	1857	1	8.29668	7.50206	26.8982	51.7041			10.3308	0.800153	87.0778		1.10592	0.898024	0.0502963	0.945476
546	1	11	9	t4	1858	1	8.27894	7.25583	27.071	51.133			11.5727	0.670747			1.141	0.876803	0.0658588	0.922678
547	1	11	10	t1	1858	2	8.19385	7.35355	27.0165	51.7646	33.3548	76.9678	12.2106	0.708388	85.025	12.574	1.11427	0.891218	0.0540475	0.914201
548	1	11	11	t2	1858	3	8.26324	7.5932	27.338	52.7337	33.8794	77.2446	11.388	0.670747	85.4911	12.8095	1.08824	0.886676	0.0422572	0.934495
549	1	11	12	t2	1858	4	7.76557	7.56637	26.0902	49.2383	32.7951	72.4861	11.4619	0.767029	86.3589	11.6508	1.02633	0.908984	0.0129926	0.937234
550	1	11	13	t1	1859	1	8.64047	7.67029	27.5972	53.5123	34.3114	79.598	11.3354	0.794728	87.3722	12.2953	1.12649	0.882945	0.0594812	0.972713
551	1	11	14	t2	1860	1	8.32999	7.86905	27.2251	52.751	35.1365	83.9845	10.8756	0.831959	86.038	13.4072	1.05858	0.894335	0.0284542	0.975947
552	1	11	15	t1	1860	2	7.99991	7.44185	25.9455	48.399	33.3642	79.1567	10.0838	0.708388		12.6515	1.07499	0.903489	0.0361393	0.966093
553	1	11	16	t1	1860	3	8.34296	7.54863	26.5939	51.0638	33.9752	78.6203	10.8738	0.767029		12.178	1.10523	0.90732	0.0499845	0.968645
554	1	11	17	t3	1861	1	8.1986	7.28261	26.2537	48.9268			11.5664	0.749918			1.12578	0.892021	0.0591675	0.958451
555	1	11	18	t2	1861	2	8.19385	7.72928	27.2648	52.8461	35.83	88.5095	11.2719	0.726477	85.1221	13.1482	1.06011	0.893343	0.0291759	0.941247
556	1	11	19	t3	1938	1	7.99125	7.26477	25.6956	47.3867			11.5544	0.882426			1.1	0.90188	0.047619	0.96221
557	1	11	20	t1	1938	2	8.08168	7.51647	27.2251	52.3876	35.7452	88.1807	11.8061	0.794728	84.6529	12.3501	1.0752	0.888174	0.0362362	0.910704
558	1	11	21	t2	1938	3	8.17905	7.47491	26.9208	50.9081	34.9824	83.4654	11.8642	0.842295		13.062	1.0942	0.882717	0.0449816	0.943218
559	1	11	22	t4	1938	4	7.87345	7.40864	25.9587	48.2692			11.8324	0.857564			1.06274	0.900149	0.0304153	0.949125
560	1	11	23	t2	1938	5	8.19068	7.13014	26.186	48.6499	35.8448	89.3833	11.5199	0.882426		13.4036	1.14874	0.891566	0.0692223	0.942813
561	1	11	24	t2	1938	6	8.55948	7.5084	26.6577	50.5014	36.3562	93.6401	11.1499	0.749918	85.558	13.4336	1.13999	0.893035	0.0654149	0.999496
562	1	11	25	t3	1939	1	8.28311	7.46275	26.9301	52.0069			11.8266	0.542371	89.3806		1.10993	0.901143	0.0521004	0.933515
563	1	11	26	t3	1939	2	8.19068	7.42381	26.8212	50.9946			11.8955	0.595592			1.1033	0.890798	0.0491128	0.93651
564	1	11	27	t3	1939	3	8.36109	7.4465	26.8437	51.5224			11.2975	0.558095			1.12282	0.898505	0.0578575	0.949093
565	1	11	28	t3	1939	4	8.48486	7.69562	27.3154	53.1403			11.0952	0.595592			1.10256	0.89499	0.0487773	0.965061
566	1	11	29	t3	1939	5	8.55038	7.6731	27.5334	54.0141			11.7262	0.651111	87.399		1.11433	0.895362	0.0540744	0.953979
567	1	11	30	t1	1939	6	8.39517	7.46275	26.9527	51.8425	35.0517	85.9571	11.1965	0.565793	85.7809	12.6464	1.12494	0.896791	0.0587982	0.949144
568	1	11	31	t1	1940	1	8.73607	7.35355	27.3248	53.123	33.744	77.5734	11.4949	0.623969	89.9266	12.5599	1.18801	0.894087	0.085926	0.949774
569	1	11	32	t1	1940	2	8.2972	7.36707	26.3627	50.4322	31.2617	62.9516	11.393	0.595592	87.4508	11.9271	1.12626	0.911882	0.0593794	0.951937
570	1	11	33	t1	1940	3	8.5154	8.01449	28.0051	56.1685	36.185	89.2968	11.9918	0.677166	87.1006	13.1446	1.0625	0.899974	0.030303	0.954285
571	1	11	34	t1	1940	4	8.10467	7.72256	26.667	51.0725	33.6086	76.6996	11.0728	0.744127	87.9986	11.9734	1.04948	0.9025	0.0241425	0.962497
572	1	11	35	t1	1940	5	7.94183	7.55951	26.3495	49.5584	34.6648	82.5483	10.3459	0.744127	12.354		1.05058	0.896981	0.0246641	0.951452
573	1	11	36	t1	1941	1	8.57413	7.01638	27.3248	53.1316	33.3774	75.7825	11.3058	0.465079	86.4539	12.3189	1.22202	0.894232	0.0999162	0.889282
574	1	11	37	t1	1941	2	9.58063	7.72032	29.2847	60.6242	36.6528	94.6956	11.1322	0.657722	88.6487	13.9524	1.24096	0.88833	0.107527	0.958237
575	1	11	38	t4	1941	3	7.80724	7.56637	26.6258	50.3457			11.2408	0.726477			1.03183	0.892417	0.0156677	0.921537
576	1	11	39	t2	1941	4	8.09292	7.34884	26.0864	49.4546	31.5584	69.7434	11.1788	0.651111	84.9202	11.2565	1.10125	0.913248	0.0481858	0.944512
577	1	11	40	t4	1924	1	8.95323	8.32999	29.2528	61.4375			11.426	0.542371	86.3474		1.07482	0.902213	0.0360607	0.953411
578	1	11	41	t2	1925	1	8.48129	7.89375	27.6556	54.49	38.2071	100.665	10.8711	0.708388	87.1515	13.5768	1.07443	0.895286	0.0358801	0.964981
579	1	11	42	t1	1925	2	8.01071	7.82937	26.9527	51.9982	34.3885	80.1517	11.6223	0.767029		12.3192	1.02316	0.899485	0.0114482	0.947326
580	1	11	43	t2	1926	1	8.28259	7.94728	27.2609	53.5296	41.3245	119.397	11.2005	0.708388	87.1711	14.218	1.04219	0.905155	0.0206602	0.965785
581	1	11	44	t4	1926	2	7.95055	7.8244	26.8663	51.3061			11.7007	0.657722	86.1375		1.01612	0.89323	0.00799662	0.952289
582	1	11	45	t2	1926	3	7.94129	7.76056	27.4882	53.5037	43.0269	126.812	11.2699	0.744127		14.2582	1.02329	0.889816	0.0115103	0.90467
583	1	11	46	t1	1927	1	8.15363	7.81831	27.229	53.0105	38.6656	104.446	11.7468	0.708388	85.5907	13.2896	1.04289	0.89848	0.0209937	0.944478
584	1	11	47	t2	1927	2	8.19649	7.35532	26.8756	50.8735	42.7093	129.381	11.4136	0.670747		14.3284	1.11436	0.885082	0.0540884	0.930738
585	1	11	48	t2	1927	3	8.12013	7.646	27.1387	52.327	39.9414	110.165	11.1388	0.558095	87.0743	14.0688	1.06201	0.892805	0.0300731	0.931882
586	1	11	49	t2	1927	4	8.01449	7.09913	26.1767	48.3644	38.6937	97.8103	13.3182	0.657722	81.5367	14.1983	1.12894	0.886967	0.0605655	0.923943
587	1	11	50	t2	1928	1	8.36626	7.43254	26.962	52.0588	41.3432	120.383	11.1981	0.767029		14.6812	1.12563	0.899908	0.0591004	0.938133
588	1	11	51	t1	1928	2	7.92111	7.06492	25.9323	47.8626	31.9436	70.1846	11.2886	0.837143	86.4981	11.5912	1.12119	0.894387	0.0571324	0.918305
589	1	11	52	t2	1929	1	8.46904	7.40864	26.9885	52.4481	39.5864	110.875	11.3195	0.677166		13.4372	1.14313	0.904863	0.0667856	0.939578
590	1	11	53	t2	1929	2	8.1986	7.36707	26.1315	49.1085	33.6895	77.3312	11.1533	0.708388		12.5709	1.11287	0.903727	0.0534208	0.965979
591	1	11	54	t1	1929	3	7.69787	7.17188	24.9834	45.4401	33.6972	80.0998	10.8097	0.882426	86.7139	11.9093	1.07334	0.914841	0.0353733	0.954234
592	1	11	55	t1	1929	4	8.00801	7.38584	27.0204	50.787	34.7419	82.0897	11.2826	0.749918	89.1014	12.1396	1.08424	0.874135	0.0404173	0.914665
593	1	11	56	t3	1929	5	7.82219	7.26477	26.0319	48.0789			11.3413	0.565793	85.9838		1.07673	0.891565	0.0369468	0.928294
594	1	11	57	t1	1929	6	8.1949	7.15497	26.2763	48.9441	33.449	76.3708	11.1071	0.842295		12.4381	1.14534	0.890805	0.0677487	0.940895
595	2	12	1	t1	1333	1	8.45677	7.49918	26.9978	51.6608	36.5383	92.4029	10.525	0.677166	91.7633	12.414	1.12769	0.890662	0.0600149	0.964156
596	2	12	2	t4	1333	2	8.17111	7.16947	26.1992	48.5202			9.45678	0.623969			1.13971	0.888291	0.065294	0.948278
597	2	12	3	t2	1334	1	8.09292	7.23673	25.9136	48.226	35.7942	88.596	8.72583	0.657722	91.433	12.5571	1.11831	0.902478	0.0558516	0.953798
598	2	12	4	t1	1334	2	7.81333	7.44127	25.8139	48.3298	32.0674	72.3044	10.7421	0.657722		11.2549	1.05	0.911415	0.0243902	0.94484
599	2	12	5	t1	1335	1	8.09238	7.43487	25.8591	48.4163	34.7496	84.5901	10.6828	0.595592	89.5001	11.8456	1.08844	0.909862	0.0423455	0.975996
600	2	12	6	t4	1335	2	8.5154	7.09913	25.9774	48.2606			10.1158	0.657722			1.1995	0.898693	0.0907021	0.983801
601	2	12	7	t1	1335	3	7.89375	6.7774	24.5888	43.2425	30.7169	66.8104	9.78035	0.677166	89.4255	11.6433	1.16472	0.898766	0.0760915	0.971687
602	2	12	8	t2	1336	1	8.90284	7.98854	28.1592	56.7395	35.3319	83.9932	10.508	0.708388	88.4827	12.5637	1.11445	0.899199	0.054128	0.984465
603	2	12	9	t1	1337	1	8.64697	7.06982	26.2856	49.2469	31.3575	67.3555	10.8523	0.595592	86.8057	11.9499	1.22308	0.895679	0.100348	0.974952
604	2	12	10	t4	1337	2	8.26115	7.51128	26.3946	50.4236			9.37954	0.651111	89.7818		1.09983	0.909522	0.0475429	0.96652
605	2	12	11	t1	1337	3	7.82937	7.26358	25.4193	45.9332	30.6959	63.5313	11.119	0.623969		11.3159	1.07789	0.893325	0.0374872	0.972391
606	2	12	12	t1	1338	1	8.61439	7.36707	26.7799	50.5966	34.1386	79.4336	10.9073	0.677166	90.8643	12.2784	1.16931	0.886572	0.0780483	0.985117
607	2	12	13	t2	1338	2	8.33673	7.47954	26.5036	50.0688	30.8555	65.3222	10.8171	0.651111	91.7763	12.514	1.11461	0.895712	0.0541969	0.978122
608	2	12	14	t4	1338	3	8.13663	7.86246	27.0072	52.0155			8.76088	0.565793			1.03487	0.896157	0.0171369	0.965961
609	2	12	15	t4	1339	1	8.44603	7.31521	26.372	50.0688			10.7131	0.677166			1.15458	0.90467	0.0717465	0.969174
610	2	12	16	t1	1339	2	8.10146	7.15316	25.5508	46.9368	33.772	79.5287	11.3774	0.588284	91.8625	11.8244	1.13257	0.903469	0.0621652	0.9697
611	2	12	17	t2	1339	3	8.87948	7.49803	27.7007	54.2997	37.0684	97.0576	11.9946	0.657722		12.6283	1.18424	0.889253	0.084351	0.963003
612	2	12	18	t4	1339	4	8.16529	7.0453	25.9268	47.7588			10.5992	0.670747			1.15897	0.892824	0.0736322	0.946036
613	2	12	19	t1	1340	1	8.62243	7.10826	26.077	49.0047	33.498	80.2988	9.12136	0.708388	91.9601	12.2449	1.21301	0.905589	0.0962553	0.982303
614	2	12	20	t4	1340	2	8.13557	7.02008	25.5189	46.5648			10.8433	0.670747			1.1589	0.898551	0.073602	0.963301
615	2	12	21	t1	1341	1	8.1116	7.12285	25.5415	46.8936	30.7939	66.5681	10.8009	0.542371	92.2306	11.8747	1.13881	0.903297	0.0649021	0.967692
616	2	12	22	t1	1342	1	7.92002	7.64147	26.295	49.8872	31.0641	66.447	10.2803	0.565793	90.36	11.1809	1.03645	0.906678	0.0178999	0.952805
617	2	12	23	t1	1343	1	8.26115	7.46101	26.0319	48.2952	35.7849	88.1374	10.6804	0.670747	90.7733	12.3164	1.10724	0.895576	0.0508925	1.00236
618	2	12	24	t1	1352	1	7.52682	6.87185	24.0852	42.0398	27.2103	50.6399	10.2871	0.726477	87.8662	10.3017	1.09531	0.910692	0.0454879	0.966305
619	2	12	25	t1	1352	2	7.72088	6.71585	24.3257	42.6195	28.7982	55.0005	10.865	0.657722		10.1212	1.14965	0.905083	0.0696161	0.95554
620	2	12	26	t1	1355	1	7.73823	7.4465	24.9157	45.267	29.2341	56.7135	11.4007	0.749918	90.2425	11.3575	1.03918	0.916317	0.0192119	0.999774
621	2	12	27	t1	1356	1	8.21547	6.7467	24.9702	44.5576	28.5087	53.8151	10.9565	0.749918	89.2857	10.9241	1.2177	0.898024	0.0981655	0.976994
622	2	12	28	t4	1356	2	8.05595	6.92078	24.8838	44.3413			10.6528	0.749918			1.16402	0.899881	0.0757954	0.987538
623	2	12	29	t4	1356	3	8.02582	7.02008	24.9834	45.0334			9.95066	0.857564			1.14327	0.906654	0.0668448	0.982622
624	2	12	30	t1	1357	1	8.00801	6.71585	24.8199	43.6837	29.2209	57.8556	11.1226	0.767029	91.1156	11.3101	1.19241	0.891103	0.0877599	0.966932
625	2	12	31	t1	1358	1	7.65335	7.23972	24.7974	44.4018	31.7747	68.6013	10.2777	0.726477	90.6485	11.2461	1.05713	0.907401	0.0277732	0.980082
626	2	12	32	t1	1389	1	8.06722	7.27251	26.3627	49.4113	33.7027	77.4436	10.4182	0.657722	92.6902	12.1278	1.10928	0.893422	0.0518072	0.932549
627	2	12	33	t2	1389	2	7.76557	7.26537	25.3555	46.3572	31.784	67.4333	11.322	0.657722		11.3833	1.06885	0.906115	0.0332783	0.955882
628	2	12	34	t1	1390	1	8.26795	7.0028	25.6053	46.7898	29.6661	59.1967	11.0994	0.708388	85.6493	11.1813	1.18066	0.896808	0.0828479	0.971872
629	2	12	35	t1	1390	2	7.85805	7.2933	25.3648	46.6686	31.2089	68.1341	8.49861	0.749918	93.586	10.9498	1.07743	0.911531	0.0372741	0.964503
630	2	12	36	t1	1394	1	7.76557	7.30811	25.192	45.665	32.0961	72.2698	11.2922	0.670747	90.4817	11.2518	1.0626	0.904207	0.0303482	0.976079
631	2	12	37	t1	1397	1	8.24018	7.32703	26.2856	49.8179	33.0224	74.0348	12.4755	0.749918		12.3603	1.12463	0.906064	0.0586584	0.95185
632	2	12	38	t2	1397	2	8.88143	8.09238	28.2907	58.4007	40.1671	112.796	11.3708	0.800153		13.8178	1.09751	0.916938	0.0464864	0.966566
633	2	12	39	t1	1397	3	8.70631	6.71585	26.3308	48.8143	31.2937	67.0526	10.6723	0.726477	91.4996	12.2223	1.29638	0.884769	0.129065	0.940757
634	2	12	40	t1	1397	4	8.10573	6.98611	25.6373	47.603	33.0598	77.3398	12.7307	0.558095		12.2025	1.16027	0.910126	0.0741877	0.934292
635	2	12	41	t4	1397	5	7.86025	7.18574	25.4419	46.4004			10.848	0.623969			1.09387	0.900811	0.0448302	0.95604
636	2	12	42	t1	1398	1	8.22809	7.37118	25.782	48.5721	33.1711	77.807	11.0842	0.595592	91.1952	12.308	1.11625	0.918253	0.0549331	0.980707
637	2	12	43	t1	1398	2	8.00153	7.06982	25.3648	46.2447	33.6086	78.8539	10.8002	0.565793	77.0763	12.1883	1.13179	0.903251	0.0618199	0.960747
638	2	12	44	t1	1398	3	7.81555	7.25762	25.6373	47.1964	33.2871	78.3175	11.3061	0.657722	89.2206	12.0023	1.07687	0.902351	0.0370144	0.943919
639	2	12	45	t4	1399	1	8.28729	7.36648	26.2311	49.2556			10.4271	0.670747	87.3063		1.125	0.899561	0.0588235	0.973436
640	2	12	46	t2	1399	2	8.15363	7.09486	25.41	46.2793	34.274	81.5273	10.5872	0.588284	93.0583	12.1542	1.14923	0.900718	0.069434	0.981743
641	2	12	47	t1	1399	3	7.94619	7.14711	25.41	46.3918	34.246	83.5433	11.9813	0.623969	89.3511	12.5802	1.11181	0.902907	0.052943	0.961475
642	2	12	48	t1	1400	1	8.11853	7.0912	25.3103	46.3658	31.3817	68.2726	11.1894	0.588284	91.5935	11.7499	1.14487	0.90952	0.0675443	0.97519
643	2	12	49	t2	1400	2	8.5154	7.32467	26.4942	50.164	33.3665	78.3521	10.5162	0.623969	90.2048	12.1477	1.16256	0.898048	0.0751721	0.976541
644	2	12	50	t1	1401	1	7.84207	7.4273	25.9681	48.598	34.1573	79.9527	10.5125	0.657722	89.4063	12.0566	1.05584	0.905628	0.0271633	0.941311
645	2	12	51	t2	1401	2	8.49251	7.20077	26.1992	48.8835	36.7415	92.0654	10.4708	1.47071	88.105	12.1968	1.17939	0.894944	0.0823112	0.982522
646	2	13	1	t2	1125	1	7.82219	6.62048	24.3802	40.8199	30.2974	62.7786	11.3254	0.882426			1.18151	0.862995	0.0832051	0.996404
647	2	13	2	t1	1125	2	7.94129	7.38584	25.6053	45.5785	29.3898	57.3278	12.0495	1.33178			1.07521	0.873592	0.03624	1.0107
648	2	13	3	t1	1125	3	5.97116	5.45949	19.966	28.0842	22.2568	31.7354	11.4345	0.9161			1.09372	0.885298	0.0447631	0.911669
649	2	13	4	t2	1125	4	7.41915	7.08021	23.9762	41.0881	29.5214	57.9508	10.9935	1.29222			1.04787	0.898185	0.0233757	1.00409
650	2	13	5	t1	1126	5	8.25696	7.53371	26.6445	50.4063	29.5065	60.5118	13.0584	0.9161			1.096	0.892237	0.0458023	0.969247
651	2	13	6	t2	1126	6	7.25524	6.95134	23.7863	40.2489	27.9731	51.6522	11.3025	0.767029			1.04372	0.893944	0.0213912	0.984139
652	2	13	7	t3	1126	7	8.61841	7.14287	26.2537	48.5028			10.9605	0.837143			1.20658	0.884292	0.0936182	0.996833
653	2	13	8	t1	1127	8	7.50206	7.2445	24.6433	43.9606	32.2199	69.2243	10.911	0.857564	87.4553		1.03555	0.909655	0.0174661	0.970992
654	2	13	9	t1	1127	9	7.49918	6.99848	24.493	43.2252	30.9403	62.5709	11.4859	0.9161			1.07154	0.905444	0.0345367	0.95361
655	2	13	10	t1	1127	10	8.0774	7.92002	26.372	49.3421	29.4878	56.5059	10.7753	0.857564			1.01987	0.891539	0.00983802	1.01829
656	2	13	11	t1	1127	11	7.53371	6.88317	24.5888	43.0002	32.9547	73.1609	11.6065	0.831959	86.9439		1.09451	0.893731	0.0451233	0.947146
657	2	13	12	t1	1127	12	7.48763	6.98858	24.3708	41.9706	31.5342	65.9884	11.1126	0.94858			1.07141	0.888004	0.0344739	0.979215
658	2	13	13	t3	1127	13	7.53486	7.07471	24.9702	42.706			13.912	0.842295			1.06504	0.860708	0.0314963	0.980358
659	2	13	14	t2	1128	14	8.03444	7.67029	26.2405	49.0566	32.6729	71.5776	10.9099	1.12392	87.7323		1.04748	0.895289	0.0231876	0.986642
660	2	13	15	t3	1128	15	8.07686	7.46738	26.9301	52.0501			10.7999	1.17657			1.08162	0.901893	0.0392093	0.910079
661	2	13	16	t1	1129	16	8.26586	6.94387	25.4644	45.7688	32.4099	73.109	10.4592	0.930159	91.6969		1.19038	0.886975	0.0869175	0.98494
662	2	13	17	t1	1130	17	7.82937	7.27964	24.8838	44.4797	31.735	66.1182	10.9399	1.30554			1.07552	0.902691	0.0363842	1.00639
663	2	13	18	t1	1130	18	7.7561	7.37118	27.633	54.9832	30.4647	60.6848	10.8287	1.35433			1.05222	0.904865	0.0254453	0.816658
664	2	13	19	t3	1130	19	7.37704	6.87185	25.378	44.696			11.5197	1.26515			1.07352	0.872092	0.0354548	0.890795
665	2	13	20	t1	1131	20	7.43254	6.97309	24.5794	42.4551	31.6922	68.9128	11.3703	1.06054			1.06589	0.883073	0.0318941	0.958788
666	2	13	21	t4	1131	21	7.61879	7.06553	25.3422	45.2411			11.3051	1.20921	86.9995		1.0783	0.885222	0.0376766	0.934519
667	2	13	22	t1	1131	22	7.74214	6.81242	24.5569	42.7579	32.8854	72.6851	11.2921	1.06054			1.13647	0.891007	0.0638782	0.968803
668	2	13	23	t1	1131	23	8.16688	7.16283	26.2537	48.1395	33.2855	76.5611	8.56958	1.08474			1.14018	0.877667	0.0654972	0.954397
669	2	13	24	t1	1132	24	8.58673	8.00423	28.2681	56.428	33.9923	78.2656	10.2638	1.05235	90.7074		1.07277	0.887381	0.0351095	0.956626
670	2	13	25	t4	1132	25	8.10093	7.06982	26.4133	48.9008			12.9449	1.02739	83.9078		1.14585	0.880807	0.0679671	0.919849
671	2	13	26	t4	1133	26	7.79227	7.45173	25.7182	47.8366			10.7329	0.882426	84.6175		1.0457	0.908845	0.0223392	0.953344
672	2	13	27	t1	1133	27	8.10093	7.08449	25.6598	46.7811	31.9943	69.4319	11.0778	0.842295	88.7583		1.14347	0.892839	0.0669353	0.963524
673	2	13	28	t3	1133	28	7.80059	7.46565	26.5168	49.4719			11.4789	0.9161	85.5614		1.04486	0.88415	0.0219401	0.924541
674	2	13	29	t1	1133	29	7.53371	7.09913	24.788	43.0954	31.5793	68.3418	14.5596	0.87751	85.0656		1.06122	0.881367	0.0296992	0.974705
675	2	13	30	t3	1133	30	8.3305	6.65697	25.9323	46.7898			11.4362		85.5481		1.2514	0.874339	0.111662	0.930866
676	2	13	31	t2	1134	31	8.70978	7.29567	27.0204	51.9377	32.4963	69.9856	14.1681	0.857564	88.1493		1.19383	0.89394	0.0883519	0.960904
677	2	13	32	t3	1135	32	8.19068	7.15497	25.7369	47.3089			11.938	0.94858	87.6455		1.14475	0.897513	0.0674921	0.972915
678	2	13	33	t3	1135	33	7.92602	7.36942	26	48.1654			11.2096	0.94858	88.1161		1.07553	0.895364	0.0363903	0.952452
679	2	13	34	t1	1135	34	8.46496	6.97867	26.1954	47.629	30.2297	63.2198	9.85389	0.842295	90.1823		1.21298	0.872234	0.0962394	0.974127
680	2	13	35	t4	1136	35	7.76947	6.84347	24.5794	43.3636			11.4573	0.87751	86.187		1.13531	0.901969	0.0633689	0.963013
681	2	13	36	t2	1136	36	7.97174	7.18393	25.5322	46.4523	30.9706	62.0951	11.1431	0.670747			1.10966	0.895452	0.0519808	0.968273
682	2	13	37	t4	1137	37	8.03659	7.48128	26.0902	49.1864			15.3099	0.988772	80.6614		1.07423	0.908026	0.0357857	0.960048
683	2	13	38	t3	1137	38	8.15999	7.37118	26.5526	50.0256			11.7309	0.749918			1.10701	0.891638	0.0507889	0.944331
684	2	13	39	t4	1138	39	8.15681	6.9339	25.5057	46.634			11.2722	0.842295	89.8381		1.17637	0.90082	0.0810375	0.952543
685	2	13	40	t4	1138	40	7.70854	6.53234	24.0945	41.6332			11.0191	0.708388	87.5683		1.18006	0.901184	0.0825935	0.949929
686	2	13	41	t2	1139	41	7.93202	7.16283	25.0698	45.4487	29.719	60.0359	11.9758	0.857564	85.9898		1.10739	0.908718	0.0509576	0.981831
687	2	13	42	t1	1139	42	7.43429	7.05082	24.4891	42.4811	31.6883	68.4802	11.2971	0.708388			1.05439	0.89014	0.0264731	0.969111
688	2	13	43	t1	1140	43	7.60742	6.9264	24.335	42.0744	31.0586	64.6128	9.31321	1.12006			1.09832	0.892821	0.0468576	0.983597
689	2	13	44	t4	1140	44	8.18381	7.54576	26.0358	48.6067			11.1366		89.1182		1.08456	0.901084	0.0405638	0.997821
690	2	13	45	t3	1140	45	8.15416	7.08388	25.4551	45.7169			13.0657	1.00181	85.7702		1.15109	0.88662	0.0702373	0.992346
691	2	13	46	t4	1141	46	8.79529	7.47144	28.0463	55.0351			11.3342	1.00181			1.17719	0.87922	0.0813839	0.937788
692	2	13	47	t4	1141	47	8.13557	7.15255	26.2537	48.598			13.2821	0.837143			1.13744	0.886027	0.0642992	0.940416
693	2	13	48	t4	1141	48	6.84536	6.7774	23.1869	37.6879			11.3776	0.800153			1.01003	0.880898	0.00498847	0.966825
694	2	13	49	t4	1141	49	7.84869	6.76143	25.0153	44.2547			11.0163	0.837143			1.1608	0.888704	0.0744182	0.941815
695	2	13	50	t1	1141	50	7.83379	7.19657	25.5508	46.8244	30.8632	60.3733	12.0218	0.767029	87.9166		1.08855	0.901304	0.0423958	0.945617
696	2	13	51	t4	1142	51	8.32479	7.15497	25.8233	47.9405			11.0423	0.934798			1.1635	0.903419	0.0755709	0.975818
697	2	13	52	t1	1142	52	8.11853	6.8213	25.891	46.2014	32.4979	71.6209	10.955	0.744127	86.6651		1.19017	0.866099	0.0868301	0.941412
698	2	13	53	t2	1142	53	7.64147	7.21098	28.8075	53.9795	26.4849	49.6709	10.6635	0.857564			1.0597	0.817385	0.0289843	0.801737
699	2	13	54	t3	1142	54	8.23808	7.53027	26.1767	48.8662			10.763	0.842295	87.504		1.094	0.89617	0.0448882	0.997051
700	2	13	55	t4	1142	55	9.12599	7.43429	27.6781	53.7719			10.9822	0.9161	89.3569		1.22755	0.882047	0.102154	0.990955
701	2	13	56	t1	1143	56	7.80724	7.4465	26.404	49.2815	31.4665	65.9625	12.9995	0.749918	88.3486		1.04844	0.888293	0.0236493	0.926522
702	2	13	57	t1	1143	57	8.35332	7.2933	26.372	49.3161	32.4247	73.4464	12.6127				1.14534	0.89107	0.0677478	0.970251
703	2	13	58	t1	1143	58	7.86905	7.28261	25.3422	46.1582	31.7521	67.5198	11.9535				1.08053	0.903167	0.0387047	0.975105
704	2	13	59	t1	1144	59	7.86025	7.23972	25.5508	45.7256	32.2744	70.2366	11.3871	0.767029			1.08571	0.880153	0.0410951	0.977438
705	2	13	60	t4	1144	60	8.30502	7.47144	26.1447	49.4892			10.8511	0.767029			1.11157	0.909812	0.0528371	0.984747
706	2	13	61	t1	1145	61	7.96088	6.7036	24.6207	43.2079	31.6976	68.1341	12.1147	0.857564			1.18755	0.89572	0.0857363	0.970054
707	2	13	62	t4	1145	62	8.2365	7.49052	26.9114	50.8994			12.1217	0.882426			1.09959	0.88318	0.047433	0.951989
708	2	13	63	t4	1145	63	8.14779	7.38349	26.481	49.9823			12.3652	0.794728			1.10351	0.895689	0.04921	0.945311
709	2	13	64	t1	1145	64	8.48282	6.66931	26.4359	48.4596	28.655	56.2463	11.7801	0.767029			1.27192	0.87137	0.119687	0.91692
710	2	13	65	t4	1145	65	8.48639	7.40455	26.3853	49.4373			11.2323	0.882426	86.6966		1.1461	0.892363	0.0680789	0.998292
711	2	13	66	t2	1251	66	7.53658	7.79116	26.4849	50.0515	32.7087	72.5639	11.3542	0.542371	90.2413		0.967325	0.896667	-0.0166087	0.921401
712	2	13	67	t1	1251	67	7.90854	7.35355	24.9966	44.497	33.4638	75.6354	11.2365	0.588284			1.07547	0.894907	0.0363638	1.02648
713	2	13	68	t2	1252	68	8.13663	7.18815	25.9455	47.6982	36.5212	93.2421	11.3386	0.657722			1.13195	0.890407	0.0618921	0.963051
714	2	13	69	t4	1252	69	8.15363	7.95055	26.8889	51.2282			10.6194	0.670747			1.02554	0.890378	0.0126104	0.993867
715	2	13	70	t2	1253	70	8.10467	7.24927	25.8816	48.1049	34.4056	81.0169	10.9353	0.726477			1.118	0.902433	0.0557117	0.959247
716	2	13	71	t4	1253	71	8.12652	7.24927	25.8365	47.6636			9.56148	0.670747			1.12101	0.897282	0.0570539	0.970738
717	2	13	72	t2	1254	72	8.16688	6.98301	25.3555	45.2584	31.57	68.9647	10.5902	0.465079	88.9851		1.16954	0.884638	0.0781438	0.989668
718	2	13	73	t2	1254	73	8.09719	7.4697	26.4491	48.8403	36.508	90.534	11.589	0.657722	90.0504		1.084	0.877337	0.0403092	0.972634
719	2	13	74	t1	1255	74	7.94728	7.06982	25.4644	46.1149	36.2433	88.5441	8.87404	0.831959	92.7848		1.12411	0.893682	0.0584308	0.956919
720	2	13	75	t1	1255	75	8.06454	7.59149	26.6577	49.6882	34.8244	81.9426	12.633	0.657722	83.5078		1.06231	0.878654	0.0302152	0.967705
721	2	13	76	t1	1255	76	7.88004	7.51128	26.3175	48.7105	34.1799	76.5179	10.652	0.749918	90.7932		1.04909	0.883775	0.0239588	0.954355
722	2	13	77	t1	1255	77	7.58065	7.14287	25.1111	44.7133	32.6878	72.8754	11.6214	0.558095	92.0994		1.06129	0.891078	0.0297336	0.951114
723	2	13	78	t1	1255	78	7.83379	6.46109	24.0307	39.6692	35.4673	86.8916	10.5283	0.565793	87.8355		1.21246	0.863239	0.0960276	1.00211
724	2	13	79	t1	1255	79	6.83081	6.69779	23.0554	37.9302	29.8296	61.126	10.1262	0.651111			1.01986	0.896706	0.00983268	0.947347
725	2	13	80	t1	1255	80	8.11853	6.71327	25.1881	44.4364	32.1935	71.9929	8.48386	0.657722			1.20933	0.880151	0.0947464	0.963302
726	2	13	81	t4	1256	81	8.20335	7.27964	25.9681	47.9145			10.6643	0.882426			1.12689	0.892891	0.0596592	0.978868
727	2	13	82	t2	1257	82	8.27423	7.61652	26.7667	52.0588	32.1974	70.2625	11.805	0.657722	79.2022		1.08635	0.913094	0.0413897	0.95078
728	2	13	83	t2	1257	83	8.36212	7.4273	26.7347	51.3061	38.3084	99.4196	11.0956	0.857564	88.5035		1.12586	0.902041	0.0592053	0.950755
729	2	13	84	t1	1257	84	8.41575	6.99353	25.6053	46.7552	32.188	70.7816	11.0596	0.558095	89.2843		1.20336	0.896145	0.0922963	0.988667
730	2	13	85	t4	1257	85	8.26115	7.51128	26.7892	51.0379			12.0747	0.971114	87.785		1.09983	0.893679	0.0475429	0.954887
731	2	13	86	t1	1258	86	8.06293	7.48128	26.1222	48.9441	31.991	68.1514	11.7009	0.726477	87.834		1.07775	0.901347	0.0374191	0.967961
732	2	13	87	t4	1258	87	7.88388	7.88388	26.8305	51.7127			10.4473	0.588284	88.1525		1	0.902713	0	0.944002
733	2	13	88	t4	1258	88	7.93311	6.98611	25.1336	45.1891			11.1063	0.657722			1.13556	0.898945	0.0634758	0.96324
734	2	13	89	t1	1259	89	7.97174	7.61652	26.5619	50.7091	34.7232	81.4322	11.4617	0.542371			1.04664	0.903184	0.0227876	0.940402
735	2	13	90	t1	1259	90	8.14566	7.61652	26.2631	49.792	32.434	72.1832	12.3854	0.565793			1.06947	0.907149	0.0335706	0.978618
736	2	13	91	t4	1260	91	7.98096	6.902	25.6637	46.9022			10.8026	0.670747	89.6249		1.15632	0.89488	0.0724959	0.922415
737	2	13	92	t1	1261	92	8.39104	7.50725	26.6896	50.4841	31.865	67.0786	11.5463	0.623969	90.007		1.11773	0.890595	0.0555903	0.980013
738	2	13	93	t3	1261	93	8.45575	7.27727	26.5394	49.7401			9.82764	0.623969			1.16194	0.887432	0.0749052	0.971637
739	2	13	94	t1	1262	94	8.29668	7.6341	27.338	52.4914	31.117	64.881	11.4939	0.670747			1.08679	0.882602	0.041591	0.947686
740	2	13	95	t3	1262	95	8.10146	7.60742	27.0617	51.6608			10.5953	0.94858	89.6182		1.06494	0.886465	0.0314496	0.936979
741	2	13	96	t1	1262	96	8.00153	7.53486	26.2086	49.0739	33.3323	77.5475	12.733	0.842295	82.2275		1.06193	0.897787	0.0300371	0.964912
742	2	13	97	t1	1262	97	8.44807	7.41448	26.6445	50.4668	30.9045	62.2941	11.1608	0.882426			1.1394	0.893309	0.0651594	0.974815
743	2	13	98	t1	1262	98	8.14779	7.26537	26.2086	48.4682	32.0884	70.7989	10.824	0.708388			1.12146	0.886708	0.0572511	0.959246
744	2	13	99	t1	1263	99	8.47262	7.16766	26.9169	50.7351	33.3868	77.807	11.2143				1.18206	0.87997	0.083436	0.940105
745	2	13	100	t3	1263	100	8.17905	7.35355	26.6577	50.6312			11.321	0.657722			1.11226	0.89533	0.0531464	0.932978
746	2	13	101	t3	1265	101	8.12226	7.33647	26.2763	49.1431	29.424	57.8556	10.7777	0.542371	88.7231		1.10711	0.894426	0.0508316	0.952339
747	2	13	102	t2	1266	102	8.61439	7.49052	26.8212	51.4791	33.3307	75.67	11.1429	0.831959			1.15004	0.899262	0.0697845	0.984454
748	2	13	103	t2	1266	103	7.77615	7.1186	26	46.8936	31.8534	69.4752	11.8616	0.565793			1.09237	0.871721	0.0441463	0.92712
749	2	13	104	t2	1267	104	7.97174	7.19837	25.4512	46.4264	34.2818	75.8949	11.252	0.542371	89.8854		1.10744	0.900653	0.0509796	0.970761
750	2	13	105	t2	1267	105	8.01287	7.27013	25.9229	47.7934	34.0538	80.6275	10.8333	0.465079	87.3066		1.10216	0.893738	0.0485994	0.95731
751	2	13	106	t1	1267	106	7.18815	7.00527	24.8931	43.502	33.0598	76.068	11.6656	0.657722	86.7379		1.0261	0.882186	0.0128843	0.909123
752	2	13	107	t1	1267	107	8.56201	7.25762	26.4491	49.593	37.1058	93.0777	11.5979	0.558095			1.17973	0.890858	0.0824536	0.984101
753	2	13	108	t3	1273	108	7.99828	7.43254	26	48.5028			11.5408	0.651111			1.07612	0.901636	0.0366629	0.962625
754	2	13	109	t2	1273	109	7.82219	7.16464	25.2107	46.089	30.4515	64.4657	11.2441	0.657722	92.0257		1.09178	0.911248	0.0438751	0.955027
755	2	13	110	t1	1273	110	7.43487	6.97681	24.4798	43.0002	30.2226	63.1852	10.6121	0.670747			1.06565	0.901706	0.0317841	0.947436
756	2	13	111	t1	1273	111	7.55493	7.0912	25.0792	43.8481	32.0262	71.7939	11.0854	0.842295			1.06539	0.876062	0.031662	0.959598
757	2	14	1	t1	1402	1	8.41318	7.38584	26.4491	50.1381	33.9581	81.3197	11.3589	0.749918	90.0822		1.1391	0.90065	0.065026	0.973379
758	2	14	2	t4	1402	2	7.92111	7.35532	26.0451	48.7884			11.248	0.657722			1.07692	0.903803	0.037037	0.937909
759	2	14	3	t3	1402	3	8.23808	7.48821	26.0677	49.2123			11.4765	0.708388			1.10014	0.910079	0.0476823	0.98451
760	2	14	4	t3	1402	4	8.0881	7.46565	26.1222	49.0047			11.2361				1.08338	0.902462	0.0400197	0.967758
761	2	14	5	t3	1402	5	8.39671	7.35061	26.3308	49.7228			10.9986	0.657722			1.14232	0.901235	0.0664305	0.974916
762	2	14	6	t1	1403	1	8.44603	7.10644	26.3082	48.7191	34.2196	81.8561	11.7549	0.651111			1.1885	0.88456	0.0861335	0.967597
763	2	14	7	t4	1403	2	8.20756	7.53945	26.4623	50.3025			9.7183	0.595592			1.08862	0.9027	0.0424279	0.966173
764	2	14	8	t1	1403	3	8.11427	6.65892	25.0924	43.5193	29.4972	59.612	11.0878	0.588284	92.4593		1.21856	0.868577	0.0985126	0.975127
765	2	14	9	t4	1403	4	8.55948	6.97681	26.2669	49.6363			10.149	0.708388			1.22685	0.904045	0.101869	0.944921
766	2	14	10	t4	1403	5	8.24018	7.49052	26.4397	50.6745			10.6105	0.749918	91.2491		1.10008	0.91093	0.0476556	0.956641
767	2	14	11	t2	1404	1	8.60183	7.13378	26.5261	50.4668	35.8129	88.3278	10.9561	0.657722	91.6811		1.20579	0.901296	0.093295	0.95498
768	2	14	12	t2	1404	2	8.09238	7.36766	26.1899	48.9008	33.1898	76.3881	12.615	0.670747	90.7034		1.09837	0.8959	0.0468773	0.957589
769	2	14	13	t1	1404	3	8.48435	7.16283	26.2537	48.7538	33.9697	81.8129	11.6742	0.744127			1.1845	0.888867	0.0844578	0.979005
770	2	14	14	t1	1404	4	8.41267	7.23613	25.8684	48.3731	32.3196	71.2056	10.9074	0.744127	75.2127		1.16259	0.908392	0.0751837	0.988386
771	2	14	15	t3	1404	5	8.47211	7.50206	26.8212	52.0415			9.69993	0.749918			1.1293	0.909085	0.0607258	0.959207
772	2	14	16	t3	1404	6	8.46904	7.6324	27.1387	52.8288			9.98316	0.657722			1.10962	0.901367	0.0519605	0.960981
773	2	14	17	t3	1404	7	8.66047	7.45173	27.1613	53.0105			11.1295	0.657722			1.16221	0.902965	0.0750205	0.956151
774	2	14	18	t3	1404	8	8.16688	7.57151	26.1767	49.3334			11.3546	0.595592			1.07863	0.904738	0.0378287	0.984436
775	2	14	19	t1	1405	1	8.76622	7.67761	27.5334	54.8274	34.8921	82.0465	11.3042	0.794728	86.9494		1.14179	0.908844	0.0662016	0.964119
776	2	14	20	t3	1405	2	8.67245	7.48128	27.0975	52.6817			10.3626	0.623969	89.6501		1.15922	0.901597	0.07374	0.967269
777	2	14	21	t3	1405	3	8.61239	7.49052	27.4018	53.3825			11.5361	0.677166	89.3495		1.14977	0.893409	0.0696684	0.949131
778	2	14	22	t1	1406	1	8.57564	7.32467	26.1315	49.3161	32.9625	76.3189	11.4794	0.595592	92.165		1.17079	0.907548	0.078676	1.00036
779	2	14	23	t2	1406	2	8.52758	7.40864	26.3175	49.9564	31.5381	64.085	11.3097	0.708388			1.15103	0.906379	0.0702136	0.993261
780	2	14	24	t2	1406	3	8.73805	7.78282	27.1387	53.0797			11.5086	0.651111			1.12274	0.905648	0.0578193	1.00627
781	2	14	25	t2	1406	4	8.26115	7.51589	26.4078	49.8872			11.7955	0.708388	91.0332		1.09916	0.898946	0.047237	0.977512
782	2	14	26	t2	1406	5	8.5032	7.29152	25.8139	48.0876	32.9267	70.7903	11.3843	0.726477	71.1863		1.16618	0.906847	0.0767142	1.01265
783	2	14	27	t1	1407	1	7.91018	7.24569	25.2014	45.7775	32.6636	74.9778	9.78214	0.657722	92.9336		1.09171	0.905762	0.0438435	0.983341
784	2	14	28	t3	1407	2	8.47313	7.29686	26.1767	48.8749			11.4138	0.726477			1.1612	0.896329	0.0745893	0.993536
785	2	14	29	t2	1407	3	8.13663	7.29686	25.9548	48.5288	33.5315	77.4263	11.6444	0.677166	91.1704		1.11509	0.905259	0.0544124	0.960883
786	2	14	30	t1	1408	1	8.77806	8.07043	28.5857	58.5391	34.7099	81.0428	11.1354	0.749918	89.0595		1.08768	0.900239	0.0419992	0.950471
787	2	14	31	t4	1408	2	8.70034	7.48821	26.6483	50.761			11.5985	0.677166			1.16187	0.898255	0.0748757	1.00803
788	2	14	32	t3	1408	3	7.86741	7.3288	25.2014	45.6564			11.0841	0.657722			1.07349	0.903365	0.0354434	0.991866
789	2	14	33	t3	1408	4	8.66297	7.45057	27.2158	52.7077			11.5898	0.623969			1.16273	0.894215	0.0752413	0.961771
790	2	14	34	t1	1408	5	8.43526	7.7091	26.5806	51.3666	32.9173	74.9	11.5183	0.657722			1.0942	0.913609	0.0449792	0.994286
791	2	14	35	t1	1409	1	8.5963	7.55779	26.6032	50.9254	32.6784	72.2611	10.7229	0.623969		11.8452	1.13741	0.904225	0.0642876	1.00199
792	2	14	36	t2	1409	2	8.6164	7.49918	26.7122	50.8562	33.6747	79.6412	11.9338	0.670747		12.2996	1.14898	0.895643	0.0693257	0.997897
793	2	14	37	t3	1409	3	7.69843	7.2439	25.4138	45.5266			11.3164	0.595592			1.06275	0.885798	0.0304191	0.962055
794	2	14	38	t1	1409	4	8.58975	7.37704	26.4717	50.389	33.1914	77.7464	11.5062	0.882426			1.16439	0.903614	0.0759519	0.987683
795	2	14	39	t4	1409	5	8.2344	7.17429	25.9229	48.8403			11.014				1.14776	0.913314	0.0687994	0.949998
796	2	14	40	t3	1410	1	8.5154	7.21098	26.0451	49.0739			11.5177	0.595592			1.18089	0.909092	0.0829446	0.98274
797	2	14	41	t1	1410	2	8.55797	7.03239	26.3533	48.5375	31.4252	68.5148	11.3322	0.677166	90.1374		1.21693	0.878245	0.0978536	0.973838
798	2	14	42	t2	1411	1	8.43372	7.13014	26.077	48.8749	32.483	72.538	11.4352	0.708388		11.9064	1.18283	0.903191	0.0837572	0.966321
799	2	14	43	t1	1411	2	8.07579	7.32703	25.5189	47.2397	34.8415	84.1748	10.8581	0.708388	90.0769	12.1278	1.10219	0.911573	0.048612	0.983776
800	2	14	44	t3	1412	1	8.91837	7.21098	26.8212	51.0292			11.1893	0.657722			1.23678	0.891403	0.105856	0.989808
801	2	14	45	t1	1412	2	8.79726	7.53371	27.4921	54.3948	32.3196	69.7434	10.9353	0.595592	93.4543	11.8886	1.16772	0.904382	0.0773711	0.956948
802	2	14	46	t1	1412	3	8.02851	7.17188	25.378	46.3485	33.5525	79.2346	11.0493	0.588284		11.977	1.11944	0.904335	0.0563561	0.975713
803	2	14	47	t2	1412	4	8.47058	7.25822	26.9114	51.7906	31.412	67.1045	11.236	0.657722			1.16703	0.898643	0.0770788	0.932356
804	2	14	48	t2	1412	5	8.32479	7.60344	26.8982	52.2664	31.2953	64.8118	11.2761	0.588284		11.3928	1.09487	0.907791	0.0452874	0.951153
805	2	14	49	t3	1412	6	8.2805	7.30989	26.2856	49.4546			11.4927	0.767029	91.3532		1.13278	0.899455	0.0622573	0.961282
806	2	14	50	t1	1412	7	8.38434	7.07899	25.9229	47.9059	31.5584	70.2971	11.3186	0.565793		12.574	1.1844	0.895841	0.0844156	0.973064
807	2	14	51	t3	1413	1	8.85411	7.54863	27.1839	52.6558			10.8447	0.651111	89.2944		1.17294	0.895434	0.0795896	0.996912
808	2	14	52	t1	1413	2	8.50116	7.32467	26.5394	50.9513	34.0616	80.4286	11.3798	0.565793			1.16062	0.909043	0.0743401	0.959844
809	2	14	53	t2	1413	3	8.87607	7.48128	27.2516	53.0538			10.8777	0.623969			1.18644	0.897724	0.0852704	0.983038
810	2	14	54	t1	1413	4	8.28677	7.63637	26.5806	50.9167	36.6847	94.8341	11.1638	0.657722		12.8483	1.08517	0.905607	0.0408461	0.976116
811	2	14	55	t1	1413	5	8.52099	7.51589	26.6803	50.8389	34.2102	81.0428	10.867	0.657722		12.2414	1.13373	0.897482	0.062674	0.989382
812	2	14	56	t2	1413	6	8.42295	7.08388	25.3648	46.6773	31.8837	67.9524	10.8941	0.565793		11.918	1.18903	0.9117	0.0863535	1.00397
813	2	14	57	t1	1413	7	8.39465	7.33411	26.5261	50.9081	31.5848	68.1082	11.4045	0.651111	90.1407		1.1446	0.909177	0.0674267	0.949846
814	2	14	58	t1	1414	1	8.81739	7.96088	28.4767	58.3315	36.8146	94.4966	13.5907	0.670747	87.6353		1.10759	0.903924	0.0510492	0.945123
815	2	14	59	t1	1414	2	8.2972	7.65504	26.4942	50.6658	36.9704	95.9502	11.6993	0.677166	93.2307		1.08389	0.907032	0.0402552	0.984587
816	2	14	60	t1	1414	3	8.94888	7.56637	27.2158	53.3566	36.4013	91.5463	9.92079	0.623969			1.18272	0.905224	0.0837111	0.996686
817	2	14	61	t4	1414	4	8.3305	7.5383	27.3567	53.2701			11.1665	0.708388	89.1955		1.10509	0.894471	0.0499219	0.925873
818	2	14	62	t1	1414	5	8.74547	7.40864	27.2197	52.5866	31.2298	65.1838	10.6344	0.623969	87.7511		1.18044	0.891907	0.0827547	0.967691
819	2	14	63	t1	1415	1	8.6164	7.30101	26.825	51.133	33.6202	79.8835	11.6128	0.744127		12.3652	1.18017	0.892958	0.0826389	0.966267
820	2	14	64	t2	1415	2	8.41267	7.55951	26.4491	50.7091	31.6696	69.6396	11.5931	0.657722	86.5144	11.6132	1.11286	0.910907	0.0534154	0.984989
821	2	14	65	t1	1415	3	8.65398	7.57494	26.5806	51.5743	34.1744	79.2778	11.0404	0.623969	90.7996	12.3571	1.14245	0.917302	0.0664883	0.998278
822	2	14	66	t2	1415	4	8.56655	7.77893	27.9731	56.0387	37.0326	95.5089	11.5535	0.670747		12.7078	1.10125	0.899944	0.0481861	0.933959
823	2	14	67	t4	1415	5	8.39104	7.14832	25.9906	48.8922			11.4846	0.558095			1.17385	0.909528	0.0799728	0.963541
824	2	14	68	t2	1416	1	9.19541	7.41915	28.0051	56.2031	37.7051	99.1427	11.4776	0.708388	90.1865	13.5104	1.23942	0.900528	0.10691	0.953355
825	2	14	69	t2	1416	2	8.60786	7.58065	27.2477	53.322	33.8359	78.9145	11.0762	0.623969	79.1742	12.542	1.1355	0.902519	0.0634532	0.961137
826	2	14	70	t2	1416	3	8.39671	7.32467	26.077	49.0393	30.6756	65.0627	11.4334	0.657722		11.4926	1.14636	0.906228	0.0681902	0.985015
827	2	14	71	t1	1416	4	8.50523	7.38525	26.8569	51.2196	33.5525	78.179	11.4356	0.749918		12.1371	1.15165	0.892344	0.0704814	0.963175
828	2	14	72	t4	1416	5	8.41267	7.01823	25.673	47.1272			10.9816	0.726477	88.3208		1.19869	0.898518	0.0903665	0.983965
829	2	14	73	t2	1416	6	7.98041	6.99168	25.2146	45.6996	33.1485	77.2014	10.9833	0.726477	89.1077		1.14142	0.903273	0.0660388	0.958924
830	2	14	74	t4	1416	7	8.84385	7.37704	26.6032	51.557			11.3798	0.749918	86.574		1.19883	0.915439	0.0904268	0.993862
831	2	15	1	t2	1499	1	8.28311	7.95218	27.4563	54.0141	40.3547	103.676	10.8682	0.749918	87.8004	12.7788	1.04162	0.900395	0.0203838	0.957772
832	2	15	2	t4	1499	2	7.9151	7.63637	26.1089	49.6622			10.4449	0.744127	90.8767		1.0365	0.915498	0.0179229	0.955888
833	2	15	3	t2	1500	1	8.18381	7.76947	27.3925	53.0624	38.7201	103.521	10.9655	0.794728	94.303		1.05333	0.888658	0.0259721	0.94113
834	2	15	4	t1	1501	1	8.1949	7.4465	26.5581	50.1727	34.3962	79.7364	11.3134	0.651111	94.8719		1.1005	0.89389	0.0478476	0.955254
835	2	15	5	t4	1502	1	8.02582	7.18393	25.4738	46.8417			11.09	0.657722	92.3676		1.11719	0.9071	0.0553518	0.966739
836	2	15	6	t2	1503	1	8.30346	7.82937	27.2609	52.8288	44.8272	139.4	11.7117	0.767029	89.6467	14.6897	1.06055	0.893305	0.0293863	0.966507
837	2	15	7	t2	1504	1	8.03013	7.90635	26.9885	52.7337	39.3327	106.687	10.5981	0.657722	92.1774	13.6048	1.01566	0.909789	0.00776719	0.945585
838	2	15	8	t4	1505	1	8.68591	7.56637	26.7667	50.9513			10.9317	0.726477	88.3693		1.14796	0.89367	0.068885	1.01306
839	2	15	9	t2	1506	2	8.04305	7.94129	26.8344	50.934			11.4288	0.565793	89.9911		1.01281	0.888864	0.00636623	0.984903
840	2	15	10	t4	1507	1	8.32479	7.40864	26.2311	49.4286			11.2599	0.789266			1.12366	0.902722	0.0582294	0.979994
841	2	15	11	t2	1507	2	7.89704	7.71752	26.7254	50.6312			11.069	0.708388			1.02326	0.890799	0.0114974	0.945395
842	2	15	12	t2	1507	3	7.85089	7.44127	26.0902	48.8489	34.5278	83.4308	10.774	0.726477	90.0142	12.2223	1.05505	0.901796	0.0267864	0.939293
843	2	15	13	t2	1507	4	7.78782	7.03793	26.0732	47.9578	34.2795	80.8871	11.1373	0.657722	90.4792		1.10655	0.886506	0.0505806	0.897618
844	2	15	14	t1	1508	1	8.20914	7.50206	26.3533	50.0256	35.5724	85.9485	10.3689	0.595592	92.7168	12.9773	1.09425	0.905172	0.0450049	0.966888
845	2	15	15	t2	1508	2	7.77114	7.50264	25.9813	48.5375	34.7457	84.5296	11.6672	0.595592	91.4035	12.445	1.03579	0.903579	0.0175792	0.943435
846	2	15	16	t2	1508	3	8.20704	7.94782	27.2516	53.8671	38.5886	103.322	11.4794	0.657722	88.7956	12.8567	1.03261	0.911486	0.0160455	0.951045
847	2	15	17	t1	1509	1	7.72256	7.72256	25.891	48.1308	34.4936	83.474	11.3085	0.677166	87.991	11.9093	1	0.902268	1.15011e-16	0.973171
848	2	15	18	t2	1509	2	7.69562	7.43254	25.7182	47.4819	33.4303	75.5402	11.399	0.465079		12.2343	1.0354	0.902106	0.01739	0.946113
849	2	15	19	t2	1509	3	8.14991	7.68494	26.9021	52.4654	38.5247	103.382	11.2369	0.657722		12.7838	1.0605	0.910985	0.0293641	0.937583
850	2	15	20	t2	1509	4	7.56637	7.4465	26.077	47.6723			11.892	0.789266			1.0161	0.880967	0.00798454	0.928248
851	2	15	21	t2	1510	1	7.646	6.84599	24.6113	43.0867	35.5311	88.8209	11.5242	0.708388		12.7065	1.11686	0.893887	0.055203	0.954151
852	2	15	22	t3	1510	2	7.77337	7.56637	26.2311	48.5721			11.6674	0.542371	88.9066		1.02736	0.887079	0.0134941	0.951043
853	2	15	23	t2	1511	1	7.97391	7.67987	26.9301	51.8079	44.7727	140.17	11.0573	0.565793	87.9235	15.6538	1.03829	0.897695	0.018784	0.928365
854	2	15	24	t2	1511	2	7.82053	7.27964	26.1992	48.5721	36.6473	93.0344	11.3566	0.657722		12.9372	1.0743	0.889241	0.0358197	0.920555
855	2	15	25	t2	1511	3	7.35532	6.65632	24.5249	42.1783	35.486	88.5268	10.634	0.588284	89.8299	12.4631	1.10501	0.881217	0.0498865	0.911668
856	2	15	26	t2	1512	1	7.90854	7.62787	26.5448	50.8475	38.6991	105.537	11.4545	0.670747	89.807	12.8392	1.0368	0.906816	0.0180652	0.931793
857	2	15	27	t2	1512	2	7.86025	7.65787	26.2537	49.6449	37.1548	95.085	12.3597	0.749918	90.8979	12.8863	1.02643	0.905114	0.0130419	0.952269
858	2	15	28	t2	1512	3	7.74214	7.40689	25.8046	47.9837	36.4877	92.9393	11.5773	0.670747	88.5633	12.3375	1.04526	0.905545	0.0221301	0.938627
859	2	15	29	t2	1512	4	8.02528	7.6341	27.0336	52.0069	36.3375	92.2039	11.0897	0.670747	87.6467	12.5668	1.05124	0.894256	0.0249803	0.925225
860	2	15	30	t2	1513	1	7.67761	7.17731	25.2333	45.3016	37.1922	95.9502	11.2605	0.677166	88.8977	12.796	1.06971	0.89408	0.0336796	0.955353
861	2	15	31	t2	1513	2	7.79615	7.67987	26.0902	49.0306	36.4387	90.5254	11.2217	0.677166	87.2398	12.6515	1.01514	0.905151	0.00751379	0.959084
862	2	15	32	t2	1514	1	7.81831	7.68887	26.6164	50.8735	49.9442	173.134	11.4047	0.657722	88.6772	15.7131	1.01683	0.902406	0.00834711	0.928056
863	2	15	33	t3	1514	2	7.98041	7.56637	26.0902	49.1777			10.8243	0.526177	91.2664		1.05472	0.907866	0.0266321	0.96435
864	2	15	34	t2	1514	3	8.15416	7.29686	26.8079	50.986	44.3236	135.585	10.4345	0.500906		14.3199	1.11749	0.891526	0.055485	0.916546
865	2	15	35	t2	1515	1	7.99991	7.90635	26.962	52.0934	39.2253	108.487	11.5563	0.749918	93.1827	13.6736	1.01183	0.900507	0.00588175	0.953604
866	2	15	36	t2	1515	2	7.84042	7.38525	26.1899	48.8057	38.3161	101.989	12.024	0.677166	87.8296	13.1166	1.06163	0.894156	0.0298947	0.931803
867	2	15	37	t2	1519	1	7.96088	7.54576	26.4078	49.6363	38.4477	101.799	11.5023	0.749918	89.2633	14.1341	1.05501	0.894424	0.0267702	0.950506
868	2	15	38	t2	1519	2	8.0242	7.69562	26.825	51.9377	38.3029	101.669	11.4435	0.623969	90.7357	13.1544	1.0427	0.90701	0.0209022	0.933798
869	2	15	39	t2	1519	3	8.45575	7.65787	27.1971	53.3652	37.6848	97.9315	11.0785	0.623969		13.8628	1.10419	0.906616	0.0495161	0.952997
870	2	15	40	t3	1519	4	7.94183	7.8244	26.8663	51.955			11.5353	0.677166			1.01501	0.904527	0.00744855	0.939365
871	2	15	41	t2	1520	1	7.53429	7.53429	25.3967	46.9282	33.695	79.97	11.496	0.651111	87.3582	12.0921	1	0.914298	1.76827e-16	0.950036
872	2	15	42	t2	1520	2	7.97662	7.56237	26.3853	50.2332	35.3357	86.1129	11.7683	0.677166		12.3154	1.05478	0.906731	0.0266589	0.943138
873	2	15	43	t3	1520	3	7.85089	7.55779	26.1089	49.0479			11.6368	0.588284			1.03878	0.904174	0.0190219	0.95013
874	2	15	44	t2	1521	1	7.8244	7.35355	25.9455	47.655	37.1058	95.7685	11.4674	0.657722	90.5342	12.8247	1.06403	0.889599	0.0310219	0.948265
875	2	15	45	t2	1521	2	7.78782	7.75331	26.4942	50.2419	35.0182	84.296	11.7176	0.595592	89.6948	12.6679	1.00445	0.899442	0.00222096	0.943902
876	2	15	46	t2	1578	1	7.89704	7.78338	26.3627	50.2765	37.7503	98.8918	11.4414	0.651111	92.5073	13.1997	1.0146	0.909066	0.0072488	0.960191
877	2	15	47	t2	1578	2	8.16847	7.41856	26.8663	51.4532	36.7695	93.6747	11.2708	0.677166	93.3858	12.8419	1.10108	0.89579	0.0481108	0.924992
878	2	15	48	t3	1579	1	7.91018	7.64769	26.3985	50.4582			11.7487	0.623969	89.2179		1.03432	0.909879	0.0168716	0.941618
879	2	15	49	t2	1579	2	7.73823	7.19837	25.8046	46.8503	35.0594	85.1266	11.3458	0.588284	89.118	12.3571	1.075	0.884155	0.0361432	0.933798
880	2	15	50	t2	1579	3	7.91018	7.4465	26.6164	49.7141	36.9726	95.8809	11.6931	0.542371	90.4255	13.0468	1.06227	0.881841	0.0301939	0.930569
881	2	15	51	t2	1587	1	7.50264	7.43487	25.6543	47.5079	35.4486	89.0545	11.3434	0.670747	89.0001	12.5029	1.00911	0.907096	0.00453674	0.922172
882	2	15	52	t3	1587	2	7.92165	7.83214	26.8663	51.6522			11.3462	0.595592	92.0072		1.01143	0.899255	0.0056824	0.943404
883	2	15	53	t3	1587	3	7.79615	7.32467	25.487	47.1099			10.9207	0.657722	90.1278		1.06437	0.911347	0.0311811	0.95202
884	2	15	54	t3	1587	4	8.09452	7.25762	25.9548	48.6499			11.553	0.749918	87.7133		1.11531	0.907519	0.0545133	0.948403
885	2	16	1	t1	1588	1	8.24123	7.33411	26.2311	49.0912	34.3885	81.1813	10.6026	0.657722	90.9737	11.7163	1.12368	0.896559	0.0582405	0.966999
886	2	16	2	t4	1589	1	7.76891	7.27013	25.4419	46.8763			10.56	0.588284			1.06861	0.910049	0.033166	0.946323
887	2	16	3	t2	1589	2	8.94695	8.1116	28.4861	58.3661	40.3189	113.263	11.7733	0.842295		14.7388	1.10298	0.903867	0.0489693	0.976587
888	2	16	4	t2	1589	3	8.01881	7.46217	26.0545	49.3248	38.3722	104.273	11.2063	0.749918		13.3406	1.0746	0.913085	0.0359564	0.952796
889	2	16	5	t4	1589	4	7.76056	7.19657	25.4644	46.5042			10.919	0.677166			1.07837	0.901227	0.037707	0.943226
890	2	16	6	t2	1590	1	8.47262	8.10093	28.037	56.8347	39.8776	105.242	10.8308	0.651111	92.3149	13.503	1.04588	0.908576	0.0224266	0.948482
891	2	16	7	t1	1591	1	7.98692	7.78338	26.7667	51.7214	33.4	70.8508	11.0214	0.657722	91.5572	10.9415	1.02615	0.907176	0.0129065	0.943989
892	2	16	8	t4	1592	1	7.41331	7.0028	24.0945	42.161			11.3881	0.677166	88.8365		1.05862	0.912608	0.0284757	0.967083
893	2	16	9	t4	1592	2	8.13557	7.4273	26.0358	48.8662			11.3827	0.657722	89.0147		1.09536	0.905896	0.0455097	0.971181
894	2	16	10	t4	1592	3	8.42911	7.47954	26.5261	50.5793			11.4451	0.623969	89.3696		1.12696	0.903305	0.0596887	0.978979
895	2	16	11	t4	1593	1	8.0774	7.79615	26.9885	52.526			8.81493	0.465079	93.7894		1.03608	0.906206	0.017718	0.941602
896	2	16	12	t4	1593	2	7.97174	7.67761	26.8982	51.7473			11.0078	0.623969	90.6107		1.03831	0.898775	0.0187946	0.928926
897	2	16	13	t3	1593	3	8.52758	7.90361	27.5014	54.4381			11.7648	0.708388	78.3027		1.07895	0.904486	0.0379747	0.972386
898	2	16	14	t3	1593	4	8.83798	8.00801	28.5538	58.6083			9.13238	0.749918			1.10364	0.903319	0.0492677	0.948436
899	2	16	15	t4	1594	1	9.8531	8.06454	30.4554	65.9365			11.0351	0.558095	92.2164		1.22178	0.893322	0.0998214	0.94649
900	2	16	16	t1	1595	1	9.30205	7.71808	28.8075	58.9111	36.1476	89.9457	7.4188	0.595592	100.369		1.20523	0.892062	0.0930649	0.957151
901	2	16	17	t4	1596	1	7.82937	7.3288	25.7275	47.5511			11.3302	0.677166	90.6338		1.0683	0.902764	0.0330233	0.947739
902	2	16	18	t4	1596	2	7.53486	7.03793	24.4027	43.5453			11.3954	0.670747			1.07061	0.918912	0.0341	0.956464
903	2	16	19	t4	1596	3	7.02008	7.56237	24.9063	44.6441			11.1073	0.623969	91.769		0.928291	0.904385	-0.0371877	0.933955
904	2	16	20	t4	1596	4	8.20756	7.01638	25.3874	45.6391			11.2123	0.526177	91.5807		1.16977	0.889837	0.078244	0.991016
905	2	16	21	t4	1597	1	8.4869	7.35532	26.962	52.3184			10.4348	0.657722	87.0965		1.15385	0.904395	0.0714286	0.937101
906	2	16	22	t4	1597	2	8.54228	7.35355	26.7347	51.2715			9.08291	0.588284			1.16165	0.901433	0.0747825	0.962244
907	2	16	23	t2	1598	1	8.90235	7.86246	28.4861	57.9075	42.3692	124.156			102.396		1.13226	0.896766	0.0620286	0.949332
908	2	16	24	t4	1598	2	8.67844	7.88388	28.0276	56.0127			9.69816	0.677166			1.10078	0.896033	0.0479735	0.959367
909	2	16	25	t4	1599	1	8.92952	7.53429	27.2609	53.1749			10.3466	0.670747	81.9832		1.18519	0.899157	0.0847458	0.993696
910	2	16	26	t4	1599	2	7.7561	7.00651	24.6752	43.8221			10.8083	0.800153	90.8405		1.10698	0.904446	0.050776	0.97396
911	2	16	27	t3	1600	1	8.52606	7.97228	27.8284	56.082			9.13449	0.651111	91.5752		1.06946	0.910034	0.0335658	0.951914
912	2	16	28	t4	1601	1	8.72616	7.20138	27.2197	53.0711			8.52272	0.651111	96.7547		1.21173	0.900124	0.0957325	0.929973
913	2	16	29	t1	1648	1	8.93001	7.72088	28.0595	56.5751	35.1778	84.1835	11.8529	0.677166		13.11	1.15661	0.902972	0.0726166	0.957156
914	2	16	30	t2	1648	2	8.18593	6.99601	25.3329	46.0284	32.2051	70.0029	11.1933	0.670747		11.3113	1.17009	0.901293	0.0783774	0.977197
915	2	16	31	t1	1648	3	8.49251	6.95694	26.0225	48.6845	28.3865	53.0105	11.9853	0.657722	90.6746	11.9075	1.22072	0.903445	0.099393	0.953132
916	2	16	32	t1	1649	1	8.2805	7.35061	26.2086	49.368	32.8551	73.4724	11.3769	0.749918	92.5836	12.0023	1.12651	0.903169	0.05949	0.968331
917	2	16	33	t4	1649	2	7.33647	6.53829	23.2414	38.7694			11.7636	0.657722			1.12208	0.901932	0.0575271	0.971745
918	2	16	34	t4	1649	3	7.58008	7.20077	25.3329	45.665			10.954	1.00181	92.1691		1.05268	0.894177	0.025662	0.93877
919	2	16	35	t3	1649	4	7.646	6.38092	23.8127	40.1883			10.6718	0.657722			1.19826	0.890618	0.0901894	0.95347
920	2	16	36	t1	1657	1	7.73879	6.7908	23.7676	40.5344	32.297	71.9669	11.4986	0.657722	91.1196	11.8452	1.1396	0.901703	0.0652456	1.01826
921	2	16	37	t1	1657	2	7.87785	7.29152	25.5415	46.6859	31.8479	68.3158	11.416	0.623969	92.1203		1.08041	0.899297	0.038652	0.966339
922	2	16	38	t4	1657	3	8.41112	7.86905	27.4018	54.3948			11.8503	0.670747			1.06889	0.910351	0.0332963	0.955672
923	2	16	39	t1	1658	1	7.9151	7.4465	25.8272	47.9837	29.8654	59.6812	11.033	0.657722		11.0066	1.06293	0.903963	0.0305045	0.964727
924	2	16	40	t1	1658	2	9.00142	8.13557	28.2456	57.7691	26.7628	43.6924	11.4876	0.677166	91.2323	10.5038	1.10643	0.909923	0.0505254	0.995619
925	2	16	41	t4	1658	3	9.11603	7.95055	28.7943	59.3264			12.2114	0.500906	90.9022		1.14659	0.899176	0.0682905	0.959498
926	2	16	42	t4	1658	4	8.47058	7.51359	26.9885	52.6385			11.335	0.794728			1.12737	0.908147	0.059871	0.949613
927	2	16	43	t1	1658	5	8.52758	7.61254	27.5785	54.0574	30.9029	63.5053	11.0148	0.623969		11.5643	1.1202	0.893149	0.0566936	0.943171
928	2	16	44	t2	1659	1	7.646	7.83214	27.12	51.4964	27.7591	50.4495	11.2046	0.657722	91.4975	9.99131	0.976234	0.879846	-0.012026	0.913329
929	2	16	45	t4	1659	2	8.28834	7.9587	27.3154	53.1836			11.4676	0.657722			1.04142	0.895719	0.0202888	0.974142
930	2	16	46	t4	1659	3	8.86046	7.74046	27.5559	55.2773			10.7777	0.47429			1.14469	0.914801	0.0674661	0.974465
931	2	16	47	t4	1660	1	9.14588	8.86778	32.6652	73.6195			11.9544	0.657722			1.03136	0.867026	0.0154379	0.865242
932	2	16	48	t1	1660	2	8.29303	7.87785	27.5879	54.7236	30.0608	58.591	11.1983	0.542371	93.8257	12.5434	1.0527	0.903543	0.0256749	0.93764
933	2	16	49	t3	1660	3	8.88143	8.02528	28.4767	58.2536	28.1988	53.3306	10.4056	0.789266	94.9142	10.0634	1.10668	0.902718	0.0506398	0.960971
934	2	16	50	t1	1661	1	8.00423	7.91127	28.0144	54.6111	34.8563	83.301	10.901	0.651111	93.4395		1.01175	0.874437	0.00584076	0.910699
935	2	16	51	t3	1661	2	9.14446	7.35532	28.1779	55.9176	27.1497	48.5461	10.9476	0.465079			1.24324	0.884997	0.108434	0.944715
936	2	16	52	t4	1662	1	8.90235	8.36212	29.3524	61.4808			11.649	0.708388	91.289		1.0646	0.89673	0.0312915	0.950981
937	2	16	53	t1	1662	2	8.37969	7.72536	27.0072	52.9413	33.5954	77.4955	11.8152	0.657722			1.0847	0.912107	0.0406291	0.960378
938	2	16	54	t4	1662	3	8.39001	7.54863	26.2537	49.8872			11.6747	0.657722			1.11146	0.909531	0.052789	0.997084
